# Supplementary material for: ﻿Broadly sympatric occurrence of two thief ant species Solenopsisfugax (Latreille, 1798) and S.juliae (Arakelian, 1991) in the East European Pontic-Caspian region (Hymenoptera, Formicidae) is disclosed
Source: Zookeys. 2023 Dec 21;1187:189–222. doi: 10.3897/zookeys.1187.105866 (PMC10756144; doi:10.3897/zookeys.1187.105866)
Supplement: XML Treatment for Solenopsis flavidula [file zookeys.1187.105866-treatment2.xml]

<!DOCTYPE tp:taxon-treatment
  PUBLIC "-//TaxonX//DTD Taxonomic Treatment Publishing DTD v0 20100105//EN" "tax-treatment-NSO.dtd">
<tp:taxon-treatment xmlns:tp="http://www.plazi.org/taxpub"><tp:treatment-meta><kwd-group><label>Taxon classification</label><kwd>
                <named-content content-type="kingdom">Animalia</named-content>
              </kwd><kwd>
                <named-content content-type="order">Asterales</named-content>
              </kwd><kwd>
                <named-content content-type="family">Campanulaceae</named-content>
              </kwd></kwd-group><mixed-citation publication-type="journal"><person-group><name><surname>Csősz</surname><given-names>Sándor</given-names></name><name><surname>Seifert</surname><given-names>Bernhard</given-names></name><name><surname>László</surname><given-names>Márk</given-names></name><name><surname>Yusupov</surname><given-names>Zalimkhan M.</given-names></name><name><surname>Herczeg</surname><given-names>Gábor</given-names></name></person-group><article-title>﻿Broadly sympatric occurrence of two thief ant species <italic><tp:taxon-name><tp:taxon-name-part taxon-name-part-type="genus" reg="Solenopsis">Solenopsis</tp:taxon-name-part><tp:taxon-name-part taxon-name-part-type="species" reg="fugax">fugax</tp:taxon-name-part></tp:taxon-name></italic> (Latreille, 1798) and <italic><tp:taxon-name><tp:taxon-name-part taxon-name-part-type="genus" reg="Solenopsis">S.</tp:taxon-name-part><tp:taxon-name-part taxon-name-part-type="species" reg="juliae">juliae</tp:taxon-name-part></tp:taxon-name></italic> (Arakelian, 1991) in the East European Pontic-Caspian region (<tp:taxon-name><tp:taxon-name-part taxon-name-part-type="order">Hymenoptera</tp:taxon-name-part></tp:taxon-name>, <tp:taxon-name><tp:taxon-name-part taxon-name-part-type="family">Formicidae</tp:taxon-name-part></tp:taxon-name>) is disclosed</article-title><source>Zookeys</source><day>21</day><month>12</month><year>2023</year><volume>1187</volume><fpage>189</fpage><lpage>222</lpage><pub-id pub-id-type="doi">10.3897/zookeys.1187.105866</pub-id></mixed-citation></tp:treatment-meta><tp:nomenclature><label>﻿</label><tp:taxon-name>
              <object-id xmlns:xlink="http://www.w3.org/1999/xlink" content-type="arpha" xlink:type="simple">0F9F5BBA-3654-539C-97D4-DE1759A4D420</object-id>
              <tp:taxon-name-part taxon-name-part-type="genus" reg="Solenopsis">Solenopsis</tp:taxon-name-part>
              <tp:taxon-name-part taxon-name-part-type="species" reg="flavidula">flavidula</tp:taxon-name-part>
            </tp:taxon-name><tp:taxon-authority>(Nylander, 1849)</tp:taxon-authority><tp:nomenclature-citation-list><tp:nomenclature-citation><tp:taxon-name>
                  <tp:taxon-name-part taxon-name-part-type="genus" reg="Myrmica">Myrmica</tp:taxon-name-part>
                  <tp:taxon-name-part taxon-name-part-type="species" reg="flavidula">flavidula</tp:taxon-name-part>
                </tp:taxon-name><comment>Nylander, 1849. [type investigation]</comment></tp:nomenclature-citation></tp:nomenclature-citation-list></tp:nomenclature><tp:treatment-sec sec-type="notes" id="SECID0E46AG"><title>Notes.</title><p>The species was described from the region of the Don river, southern Russia. Seven syntypes from FMNH Helsinki were investigated: two workers on one pin, “Ross. merid.”, “Motchoulsky”, “Coll. Nylandr.”, “Mus. Zool. H: fors Spec. typ. No. 5107 <italic><tp:taxon-name><tp:taxon-name-part taxon-name-part-type="genus" reg="Myrmica">Myrmica</tp:taxon-name-part><tp:taxon-name-part taxon-name-part-type="species" reg="flavidula">flavidula</tp:taxon-name-part></tp:taxon-name></italic> Nyl.”; five workers on three pins with the same labels as the previous, but type Nos. 5107, 5108, and 5109. Two type specimens allowed the recording of the full set of 18 characters in the measuring system of <abbrev xmlns:xlink="http://www.w3.org/1999/xlink" xlink:title="Bernhard Seifert" id="ABBRID0EOABG" xlink:type="simple">BS</abbrev>. The synonymy was confirmed by a wild-card run in a LDA which allocated the two type specimens with p = 0.9996 to the <italic><tp:taxon-name><tp:taxon-name-part taxon-name-part-type="genus" reg="Solenopsis">S.</tp:taxon-name-part><tp:taxon-name-part taxon-name-part-type="species" reg="fugax">fugax</tp:taxon-name-part></tp:taxon-name></italic> cluster.</p></tp:treatment-sec></tp:taxon-treatment>
