# Supplementary material for: ﻿Broadly sympatric occurrence of two thief ant species Solenopsisfugax (Latreille, 1798) and S.juliae (Arakelian, 1991) in the East European Pontic-Caspian region (Hymenoptera, Formicidae) is disclosed
Source: Zookeys. 2023 Dec 21;1187:189–222. doi: 10.3897/zookeys.1187.105866 (PMC10756144; doi:10.3897/zookeys.1187.105866)
Supplement: XML Treatment for Solenopsis (Diplorhoptrum) fugax var. pontica [file zookeys.1187.105866-treatment3.xml]

<!DOCTYPE tp:taxon-treatment
  PUBLIC "-//TaxonX//DTD Taxonomic Treatment Publishing DTD v0 20100105//EN" "tax-treatment-NSO.dtd">
<tp:taxon-treatment xmlns:tp="http://www.plazi.org/taxpub"><tp:treatment-meta><kwd-group><label>Taxon classification</label><kwd>
                <named-content content-type="kingdom">Animalia</named-content>
              </kwd><kwd>
                <named-content content-type="order">Asterales</named-content>
              </kwd><kwd>
                <named-content content-type="family">Campanulaceae</named-content>
              </kwd></kwd-group><mixed-citation publication-type="journal"><person-group><name><surname>Csősz</surname><given-names>Sándor</given-names></name><name><surname>Seifert</surname><given-names>Bernhard</given-names></name><name><surname>László</surname><given-names>Márk</given-names></name><name><surname>Yusupov</surname><given-names>Zalimkhan M.</given-names></name><name><surname>Herczeg</surname><given-names>Gábor</given-names></name></person-group><article-title>﻿Broadly sympatric occurrence of two thief ant species <italic><tp:taxon-name><tp:taxon-name-part taxon-name-part-type="genus" reg="Solenopsis">Solenopsis</tp:taxon-name-part><tp:taxon-name-part taxon-name-part-type="species" reg="fugax">fugax</tp:taxon-name-part></tp:taxon-name></italic> (Latreille, 1798) and <italic><tp:taxon-name><tp:taxon-name-part taxon-name-part-type="genus" reg="Solenopsis">S.</tp:taxon-name-part><tp:taxon-name-part taxon-name-part-type="species" reg="juliae">juliae</tp:taxon-name-part></tp:taxon-name></italic> (Arakelian, 1991) in the East European Pontic-Caspian region (<tp:taxon-name><tp:taxon-name-part taxon-name-part-type="order">Hymenoptera</tp:taxon-name-part></tp:taxon-name>, <tp:taxon-name><tp:taxon-name-part taxon-name-part-type="family">Formicidae</tp:taxon-name-part></tp:taxon-name>) is disclosed</article-title><source>Zookeys</source><day>21</day><month>12</month><year>2023</year><volume>1187</volume><fpage>189</fpage><lpage>222</lpage><pub-id pub-id-type="doi">10.3897/zookeys.1187.105866</pub-id></mixed-citation></tp:treatment-meta><tp:nomenclature><label>﻿</label><tp:taxon-name><object-id xmlns:xlink="http://www.w3.org/1999/xlink" content-type="arpha" xlink:type="simple">7492CD67-4378-5EC4-83C8-14A9BAE46DC4</object-id><tp:taxon-name-part taxon-name-part-type="genus" reg="Solenopsis">Solenopsis</tp:taxon-name-part> (<tp:taxon-name-part taxon-name-part-type="subgenus" reg="Diplorhoptrum">Diplorhoptrum</tp:taxon-name-part>) <tp:taxon-name-part taxon-name-part-type="species" reg="fugax">fugax</tp:taxon-name-part> <tp:taxon-name-part taxon-name-part-type="infraspecific-rank">var.</tp:taxon-name-part> <tp:taxon-name-part taxon-name-part-type="variety" reg="pontica">pontica</tp:taxon-name-part></tp:taxon-name><tp:taxon-authority>Santschi, 1934 [type investigation]</tp:taxon-authority></tp:nomenclature><tp:treatment-sec sec-type="notes" id="SECID0EJCBG"><title>Notes.</title><p>This taxon was described from Romania. Two syntype workers were investigated labelled “<italic><tp:taxon-name><tp:taxon-name-part taxon-name-part-type="genus" reg="Solenopsis">Solenopsis</tp:taxon-name-part><tp:taxon-name-part taxon-name-part-type="species" reg="fugax">fugax</tp:taxon-name-part></tp:taxon-name></italic>. Latr. v. <italic><tp:taxon-name><tp:taxon-name-part taxon-name-part-type="genus" reg="Solenopsis"/><tp:taxon-name-part taxon-name-part-type="species" reg="pontica">pontica</tp:taxon-name-part></tp:taxon-name></italic> Sants” “MOLDAVIE, VALL. DU BERLAD, A. L. Montandon”, “ANTWEB <ext-link xmlns:xlink="http://www.w3.org/1999/xlink" xlink:href="http://www.antweb.org/specimen/CASENT0913885" ext-link-type="uri" xlink:type="simple">CASENT 0913885</ext-link>”; depository NHM Basel. The placement of the worker type specimens within the <italic><tp:taxon-name><tp:taxon-name-part taxon-name-part-type="genus" reg="Solenopsis">S.</tp:taxon-name-part><tp:taxon-name-part taxon-name-part-type="species" reg="fugax">fugax</tp:taxon-name-part></tp:taxon-name></italic> cluster has been shown in the analyses above.</p></tp:treatment-sec></tp:taxon-treatment>
