# Supplementary material for: ﻿Broadly sympatric occurrence of two thief ant species Solenopsisfugax (Latreille, 1798) and S.juliae (Arakelian, 1991) in the East European Pontic-Caspian region (Hymenoptera, Formicidae) is disclosed
Source: Zookeys. 2023 Dec 21;1187:189–222. doi: 10.3897/zookeys.1187.105866 (PMC10756144; doi:10.3897/zookeys.1187.105866)
Supplement: XML Treatment for Solenopsis (Diplorhoptrum) fugax var. furtiva [file zookeys.1187.105866-treatment5.xml]

<!DOCTYPE tp:taxon-treatment
  PUBLIC "-//TaxonX//DTD Taxonomic Treatment Publishing DTD v0 20100105//EN" "tax-treatment-NSO.dtd">
<tp:taxon-treatment xmlns:tp="http://www.plazi.org/taxpub"><tp:treatment-meta><kwd-group><label>Taxon classification</label><kwd>
                <named-content content-type="kingdom">Animalia</named-content>
              </kwd><kwd>
                <named-content content-type="order">Asterales</named-content>
              </kwd><kwd>
                <named-content content-type="family">Campanulaceae</named-content>
              </kwd></kwd-group><mixed-citation publication-type="journal"><person-group><name><surname>Csősz</surname><given-names>Sándor</given-names></name><name><surname>Seifert</surname><given-names>Bernhard</given-names></name><name><surname>László</surname><given-names>Márk</given-names></name><name><surname>Yusupov</surname><given-names>Zalimkhan M.</given-names></name><name><surname>Herczeg</surname><given-names>Gábor</given-names></name></person-group><article-title>﻿Broadly sympatric occurrence of two thief ant species <italic><tp:taxon-name><tp:taxon-name-part taxon-name-part-type="genus" reg="Solenopsis">Solenopsis</tp:taxon-name-part><tp:taxon-name-part taxon-name-part-type="species" reg="fugax">fugax</tp:taxon-name-part></tp:taxon-name></italic> (Latreille, 1798) and <italic><tp:taxon-name><tp:taxon-name-part taxon-name-part-type="genus" reg="Solenopsis">S.</tp:taxon-name-part><tp:taxon-name-part taxon-name-part-type="species" reg="juliae">juliae</tp:taxon-name-part></tp:taxon-name></italic> (Arakelian, 1991) in the East European Pontic-Caspian region (<tp:taxon-name><tp:taxon-name-part taxon-name-part-type="order">Hymenoptera</tp:taxon-name-part></tp:taxon-name>, <tp:taxon-name><tp:taxon-name-part taxon-name-part-type="family">Formicidae</tp:taxon-name-part></tp:taxon-name>) is disclosed</article-title><source>Zookeys</source><day>21</day><month>12</month><year>2023</year><volume>1187</volume><fpage>189</fpage><lpage>222</lpage><pub-id pub-id-type="doi">10.3897/zookeys.1187.105866</pub-id></mixed-citation></tp:treatment-meta><tp:nomenclature><label>﻿</label><tp:taxon-name><object-id xmlns:xlink="http://www.w3.org/1999/xlink" content-type="arpha" xlink:type="simple">42709A0A-A42F-5E44-B151-49A04DC06E2C</object-id><tp:taxon-name-part taxon-name-part-type="genus" reg="Solenopsis">Solenopsis</tp:taxon-name-part> (<tp:taxon-name-part taxon-name-part-type="subgenus" reg="Diplorhoptrum">Diplorhoptrum</tp:taxon-name-part>) <tp:taxon-name-part taxon-name-part-type="species" reg="fugax">fugax</tp:taxon-name-part> <tp:taxon-name-part taxon-name-part-type="infraspecific-rank">var.</tp:taxon-name-part> <tp:taxon-name-part taxon-name-part-type="variety" reg="furtiva">furtiva</tp:taxon-name-part></tp:taxon-name><tp:taxon-authority>Santschi, 1934 [type investigation]</tp:taxon-authority></tp:nomenclature><tp:treatment-sec sec-type="notes" id="SECID0EXHBG"><title>Notes.</title><p>This taxon was described from France. Five syntype workers were examined labelled “Hte Garonne, Mt d’Espinasse, Val.Larboust, 1250 m. 03.X.1929”; depository NHM Basel. The placement of the worker type specimens within the <italic><tp:taxon-name><tp:taxon-name-part taxon-name-part-type="genus" reg="Solenopsis">S.</tp:taxon-name-part><tp:taxon-name-part taxon-name-part-type="species" reg="fugax">fugax</tp:taxon-name-part></tp:taxon-name></italic> cluster has been shown in the analyses above.</p></tp:treatment-sec><tp:treatment-sec sec-type="material" id="SECID0EIIBG"><title>Material examined.</title><p>Numeric phenotypical data were taken by <abbrev xmlns:xlink="http://www.w3.org/1999/xlink" xlink:title="Sándor Csősz" id="ABBRID0EOIBG" xlink:type="simple">SC</abbrev> in 35 samples with 137 workers. <abbrev xmlns:xlink="http://www.w3.org/1999/xlink" xlink:title="Bernhard Seifert" id="ABBRID0ESIBG" xlink:type="simple">BS</abbrev> investigated 25 nest samples with 92 workers and 32 gynes, the latter collected either from nests or caught during nuptial flight or in traps. For details see Suppl. materials <xref ref-type="supplementary-material" rid="S2">2</xref>, <xref ref-type="supplementary-material" rid="S3">3</xref>.</p></tp:treatment-sec><tp:treatment-sec sec-type="Geographic range" id="SECID0E5IBG"><title>Geographic range.</title><p>According to our data ranging from France over Central Europe, the Balkans, Asia Minor, the Caucasian region, the south Ukrainian and Russian steppes east to the Caspian Sea (Fig. <xref ref-type="fig" rid="F8">8</xref>). A wider range including Spain and stretching east to east Kazakhstan appears very likely but is not documented so far by examined vouchers.</p><fig id="F8" position="float" orientation="portrait"><object-id xmlns:xlink="http://www.w3.org/1999/xlink" content-type="doi" xlink:type="simple">10.3897/zookeys.1187.105866.figure8</object-id><object-id xmlns:xlink="http://www.w3.org/1999/xlink" content-type="arpha" xlink:type="simple">C2CED869-7ADE-5D39-91AA-86B6B7DBCC88</object-id><label>Figure 8.</label><caption><p>Geographic map shows the distribution of the samples analyzed in this study. Blue dots: <italic><tp:taxon-name><tp:taxon-name-part taxon-name-part-type="genus" reg="Solenopsis">S.</tp:taxon-name-part><tp:taxon-name-part taxon-name-part-type="species" reg="juliae">juliae</tp:taxon-name-part></tp:taxon-name></italic>, ocher dots: <italic><tp:taxon-name><tp:taxon-name-part taxon-name-part-type="genus" reg="Solenopsis">S.</tp:taxon-name-part><tp:taxon-name-part taxon-name-part-type="species" reg="fugax">fugax</tp:taxon-name-part></tp:taxon-name></italic>, black dots: <italic><tp:taxon-name><tp:taxon-name-part taxon-name-part-type="genus" reg="Solenopsis">S.</tp:taxon-name-part><tp:taxon-name-part taxon-name-part-type="species" reg="cypridis">cypridis</tp:taxon-name-part></tp:taxon-name></italic>.</p></caption><graphic xmlns:xlink="http://www.w3.org/1999/xlink" xlink:href="zookeys-1187-189_article-105866__-g008.jpg" position="float" orientation="portrait" xlink:type="simple" id="oo_956112.jpg"><uri content-type="original_file" xlink:type="simple">https://binary.pensoft.net/fig/956112</uri></graphic></fig></tp:treatment-sec><tp:treatment-sec sec-type="Diagnoses" id="SECID0EWKBG"><title>Diagnoses.</title><p><bold><italic>Worker</italic></bold> (Table <xref ref-type="table" rid="T4">4</xref>, Figs <xref ref-type="fig" rid="F9">9</xref>–<xref ref-type="fig" rid="F12">12</xref>): Small, mean CS 491 µm. All shape ratios given below are mean values allometrically corrected for CS = 480 µm. Head elongated, CL/CW<sub>480</sub> 1.184. Hind margin of vertex in full face view both in minors and majors straight or very feebly concave. Scape short, SL/CS<sub>480</sub> 0.705. Frontal carinae short, often slightly diverging frontad, FL/CS<sub>480</sub> 0.231, FR/CS<sub>480</sub> 0.221. Preocular distance rather large, PrOc/CS<sub>480</sub> 0.191. Eye small, EL/CS<sub>480</sub> 0.091. Inner clypeal dents spiny and moderately long (CLSPLM/CS<sub>480</sub> 0.058), their tips often slightly incurving and as result more approached (CLSPD/CS<sub>480</sub> 0.123). Lateral clypeal dents much less developed (CLSPLL/CS<sub>480</sub> 0.021). Frontal lobes carinulate, whole surface vertex except for numerous foveolae of the seta bases and occasional vestigial microrugulae completely smooth and shiny. Mesosoma long (ML/CS<sub>480</sub> 1.214), moderately wide (MW/CS<sub>480</sub> 0.601) and always with a moderately deep metanotal groove (MpGr/CS<sub>480</sub> 0.028). Whole mesosoma smooth and shiny except for 3–6 longitudinal carinulae on lateral metapleuron. Petiole in lateral view with a relatively short peduncle and a high node with a semicircular dorsum, the whole node slightly inclined caudad. Petiole much higher and only slightly narrower than postpetiole (PEH/CS<sub>480</sub> 0.388, PPH/CS<sub>480</sub> 0.303, PEW/CS<sub>480</sub> 0.320, PPW/CS<sub>480</sub> 0.333). Both waist segments completely smooth and shiny. Head, mesosoma, waist, gaster, femora, tibiae, and scape with very abundant, fine and long setae. Pubescence absent. Whole body and appendages light yellowish, larger major workers often with a brownish color component.</p><fig id="F9" position="float" orientation="portrait"><object-id xmlns:xlink="http://www.w3.org/1999/xlink" content-type="doi" xlink:type="simple">10.3897/zookeys.1187.105866.figure9</object-id><object-id xmlns:xlink="http://www.w3.org/1999/xlink" content-type="arpha" xlink:type="simple">C66B3861-68CB-5C60-BC42-84AA9A320196</object-id><label>Figure 9.</label><caption><p>Head of major worker of <italic><tp:taxon-name><tp:taxon-name-part taxon-name-part-type="genus" reg="Solenopsis">Solenopsis</tp:taxon-name-part><tp:taxon-name-part taxon-name-part-type="species" reg="fugax">fugax</tp:taxon-name-part></tp:taxon-name></italic> in full-face view.</p></caption><graphic xmlns:xlink="http://www.w3.org/1999/xlink" xlink:href="zookeys-1187-189_article-105866__-g009.jpg" position="float" orientation="portrait" xlink:type="simple" id="oo_956113.jpg"><uri content-type="original_file" xlink:type="simple">https://binary.pensoft.net/fig/956113</uri></graphic></fig><fig id="F10" position="float" orientation="portrait"><object-id xmlns:xlink="http://www.w3.org/1999/xlink" content-type="doi" xlink:type="simple">10.3897/zookeys.1187.105866.figure10</object-id><object-id xmlns:xlink="http://www.w3.org/1999/xlink" content-type="arpha" xlink:type="simple">A942BCB0-DA6F-5895-AE43-84020D7A24DC</object-id><label>Figure 10.</label><caption><p>Lateral view of <italic><tp:taxon-name><tp:taxon-name-part taxon-name-part-type="genus" reg="Solenopsis">Solenopsis</tp:taxon-name-part><tp:taxon-name-part taxon-name-part-type="species" reg="fugax">fugax</tp:taxon-name-part></tp:taxon-name></italic> major worker.</p></caption><graphic xmlns:xlink="http://www.w3.org/1999/xlink" xlink:href="zookeys-1187-189_article-105866__-g010.jpg" position="float" orientation="portrait" xlink:type="simple" id="oo_956114.jpg"><uri content-type="original_file" xlink:type="simple">https://binary.pensoft.net/fig/956114</uri></graphic></fig><fig id="F11" position="float" orientation="portrait"><object-id xmlns:xlink="http://www.w3.org/1999/xlink" content-type="doi" xlink:type="simple">10.3897/zookeys.1187.105866.figure11</object-id><object-id xmlns:xlink="http://www.w3.org/1999/xlink" content-type="arpha" xlink:type="simple">66AA3414-8ACD-532C-8CE6-2F833DE37D8D</object-id><label>Figure 11.</label><caption><p>Head of minor worker of <italic><tp:taxon-name><tp:taxon-name-part taxon-name-part-type="genus" reg="Solenopsis">Solenopsis</tp:taxon-name-part><tp:taxon-name-part taxon-name-part-type="species" reg="fugax">fugax</tp:taxon-name-part></tp:taxon-name></italic> in full-face view.</p></caption><graphic xmlns:xlink="http://www.w3.org/1999/xlink" xlink:href="zookeys-1187-189_article-105866__-g011.jpg" position="float" orientation="portrait" xlink:type="simple" id="oo_956115.jpg"><uri content-type="original_file" xlink:type="simple">https://binary.pensoft.net/fig/956115</uri></graphic></fig><fig id="F12" position="float" orientation="portrait"><object-id xmlns:xlink="http://www.w3.org/1999/xlink" content-type="doi" xlink:type="simple">10.3897/zookeys.1187.105866.figure12</object-id><object-id xmlns:xlink="http://www.w3.org/1999/xlink" content-type="arpha" xlink:type="simple">0846F3B6-5681-5BAD-B30A-AC6B36AF6960</object-id><label>Figure 12.</label><caption><p>Lateral view of <italic><tp:taxon-name><tp:taxon-name-part taxon-name-part-type="genus" reg="Solenopsis">Solenopsis</tp:taxon-name-part><tp:taxon-name-part taxon-name-part-type="species" reg="fugax">fugax</tp:taxon-name-part></tp:taxon-name></italic> minor worker.</p></caption><graphic xmlns:xlink="http://www.w3.org/1999/xlink" xlink:href="zookeys-1187-189_article-105866__-g012.jpg" position="float" orientation="portrait" xlink:type="simple" id="oo_956116.jpg"><uri content-type="original_file" xlink:type="simple">https://binary.pensoft.net/fig/956116</uri></graphic></fig><table-wrap id="T4" position="float" orientation="portrait"><label>Table 4.</label><caption><p>Morphometric data of <italic><tp:taxon-name><tp:taxon-name-part taxon-name-part-type="genus" reg="Solenopsis">Solenopsis</tp:taxon-name-part></tp:taxon-name></italic> workers in the arrangement of arithmetic mean ± standard deviation [lower extreme, upper extreme].</p></caption><table id="TID0EPBAI" rules="all"><tbody><tr><th rowspan="1" colspan="4">Primary indices</th><th rowspan="1" colspan="4">Indices after removal of allometric variance, adjusted for CS = 480 µm</th></tr><tr><th rowspan="1" colspan="1"/><th rowspan="1" colspan="1"><italic><tp:taxon-name><tp:taxon-name-part taxon-name-part-type="genus" reg="Solenopsis">S.</tp:taxon-name-part><tp:taxon-name-part taxon-name-part-type="species" reg="cypridis">cypridis</tp:taxon-name-part></tp:taxon-name></italic> (types, <italic>n</italic> = 4)</th><th rowspan="1" colspan="1"><italic><tp:taxon-name><tp:taxon-name-part taxon-name-part-type="genus" reg="Solenopsis">S.</tp:taxon-name-part><tp:taxon-name-part taxon-name-part-type="species" reg="fugax">fugax</tp:taxon-name-part></tp:taxon-name></italic> (<italic>n</italic> = 92)</th><th rowspan="1" colspan="1"><italic><tp:taxon-name><tp:taxon-name-part taxon-name-part-type="genus" reg="Solenopsis">S.</tp:taxon-name-part><tp:taxon-name-part taxon-name-part-type="species" reg="juliae">juliae</tp:taxon-name-part></tp:taxon-name></italic> (<italic>n</italic> = 66)</th><th rowspan="1" colspan="1"/><th rowspan="1" colspan="1"><italic><tp:taxon-name><tp:taxon-name-part taxon-name-part-type="genus" reg="Solenopsis">S.</tp:taxon-name-part><tp:taxon-name-part taxon-name-part-type="species" reg="cypridis">cypridis</tp:taxon-name-part></tp:taxon-name></italic> (types, <italic>n</italic> = 4)</th><th rowspan="1" colspan="1"><italic><tp:taxon-name><tp:taxon-name-part taxon-name-part-type="genus" reg="Solenopsis">S.</tp:taxon-name-part><tp:taxon-name-part taxon-name-part-type="species" reg="fugax">fugax</tp:taxon-name-part></tp:taxon-name></italic> (<italic>n</italic> = 92)</th><th rowspan="1" colspan="1"><italic><tp:taxon-name><tp:taxon-name-part taxon-name-part-type="genus" reg="Solenopsis">S.</tp:taxon-name-part><tp:taxon-name-part taxon-name-part-type="species" reg="juliae">juliae</tp:taxon-name-part></tp:taxon-name></italic> (<italic>n</italic> = 66)</th></tr><tr><td rowspan="1" colspan="1">CS [µm]</td><td rowspan="1" colspan="1">515 ± 38 [462, 552]</td><td rowspan="1" colspan="1">491 ± 67 [377, 660]</td><td rowspan="1" colspan="1">460 ± 48 [385, 560]</td><td rowspan="1" colspan="1">CS [µm]</td><td rowspan="1" colspan="1">515 ± 38 [462, 552]</td><td rowspan="1" colspan="1">491 ± 67 [377, 660]</td><td rowspan="1" colspan="1">460 ± 48 [385, 560]</td></tr><tr><td rowspan="1" colspan="1">CL/CW</td><td rowspan="1" colspan="1">1.143 ± 0.036 [1.110, 1.182]</td><td rowspan="1" colspan="1">1.177 ± 0.044 [1.068, 1.261]</td><td rowspan="1" colspan="1">1.163 ± 0.034 [1.084, 1.242]</td><td rowspan="1" colspan="1">CL/CW<sub>480</sub></td><td rowspan="1" colspan="1">1.159 ± 0.028 [1.137, 1.200]</td><td rowspan="1" colspan="1">1.184 ± 0.022 [1.136, 1.238]</td><td rowspan="1" colspan="1">1.152 ± 0.020 [1.102, 1.200]</td></tr><tr><td rowspan="1" colspan="1">SL/CS</td><td rowspan="1" colspan="1">0.691 ± 0.010 [0.679, 0.700]</td><td rowspan="1" colspan="1">0.703 ± 0.016 [0.659, 0.738]</td><td rowspan="1" colspan="1">0.695 ± 0.015 [0.652, 0.731]</td><td rowspan="1" colspan="1">SL/CS<sub>480</sub></td><td rowspan="1" colspan="1">0.696 ± 0.007 [0.688, 0.705]</td><td rowspan="1" colspan="1">0.705 ± 0.014 [0.666, 0.739]</td><td rowspan="1" colspan="1">0.692 ± 0.013 [0.659, 0.717]</td></tr><tr><td rowspan="1" colspan="1">FL/CS</td><td rowspan="1" colspan="1">0.230 ± 0.010 [0.219, 0.241]</td><td rowspan="1" colspan="1">0.231 ± 0.010 [0.203, 0.257]</td><td rowspan="1" colspan="1">0.218 ± 0.007 [0.204, 0.237]</td><td rowspan="1" colspan="1">FL/CS<sub>480</sub></td><td rowspan="1" colspan="1">0.230 ± 0.009 [0.219, 0.241]</td><td rowspan="1" colspan="1">0.231 ± 0.010 [0.203, 0.258]</td><td rowspan="1" colspan="1">0.218 ± 0.007 [0.205, 0.237]</td></tr><tr><td rowspan="1" colspan="1">FR/CS</td><td rowspan="1" colspan="1">0.230 ± 0.010 [0.219, 0.241]</td><td rowspan="1" colspan="1">0.221 ± 0.009 [0.198, 0.244]</td><td rowspan="1" colspan="1">0.209 ± 0.008 [0.190, 0.237]</td><td rowspan="1" colspan="1">FR/CS<sub>480</sub></td><td rowspan="1" colspan="1">0.230 ± 0.009 [0.219, 0.241]</td><td rowspan="1" colspan="1">0.221 ± 0.009 [0.199, 0.242]</td><td rowspan="1" colspan="1">0.210 ± 0.008 [0.189, 0.237]</td></tr><tr><td rowspan="1" colspan="1">EL/CS</td><td rowspan="1" colspan="1">0.098 ± 0.014 [0.085, 0.113]</td><td rowspan="1" colspan="1">0.092 ± 0.011 [0.064, 0.124]</td><td rowspan="1" colspan="1">0.095 ± 0.007 [0.082, 0.116]</td><td rowspan="1" colspan="1">EL/CS<sub>480</sub></td><td rowspan="1" colspan="1">0.095 ± 0.011 [0.082, 0.106]</td><td rowspan="1" colspan="1">0.091 ± 0.010 [0.060, 0.125]</td><td rowspan="1" colspan="1">0.096 ± 0.005 [0.081, 0.109]</td></tr><tr><td rowspan="1" colspan="1">PrOc/CS</td><td rowspan="1" colspan="1">0.199 ± 0.013 [0.187, 0.217]</td><td rowspan="1" colspan="1">0.191 ± 0.010 [0.169, 0.214]</td><td rowspan="1" colspan="1">0.185 ± 0.008 [0.168, 0.202]</td><td rowspan="1" colspan="1">PrOc/CS<sub>480</sub></td><td rowspan="1" colspan="1">0.200 ± 0.012 [0.188, 0.216]</td><td rowspan="1" colspan="1">0.191 ± 0.010 [0.170, 0.214]</td><td rowspan="1" colspan="1">0.184 ± 0.008 [0.168, 0.201]</td></tr><tr><td rowspan="1" colspan="1">CLSPLM /CS</td><td rowspan="1" colspan="1">0.066 ± 0.004 [0.059, 0.069]</td><td rowspan="1" colspan="1">0.058 ± 0.006 [0.046, 0.072]</td><td rowspan="1" colspan="1">0.055 ± 0.006 [0.040, 0.070]</td><td rowspan="1" colspan="1">CLSPLM /CS<sub>480</sub></td><td rowspan="1" colspan="1">0.067 ± 0.005 [0.060, 0.071]</td><td rowspan="1" colspan="1">0.058 ± 0.005 [0.043, 0.073]</td><td rowspan="1" colspan="1">0.055 ± 0.006 [0.040, 0.069]</td></tr><tr><td rowspan="1" colspan="1">CLSPLL /CS</td><td rowspan="1" colspan="1">0.021 ± 0.005 [0.016, 0.027]</td><td rowspan="1" colspan="1">0.021 ± 0.006 [0.007, 0.036]</td><td rowspan="1" colspan="1">0.019 ± 0.004 [0.011, 0.028]</td><td rowspan="1" colspan="1">CLSPLL /CS<sub>480</sub></td><td rowspan="1" colspan="1">0.021 ± 0.005 [0.017, 0.027]</td><td rowspan="1" colspan="1">0.021 ± 0.006 [0.007, 0.041]</td><td rowspan="1" colspan="1">0.018 ± 0.004 [0.011, 0.030]</td></tr><tr><td rowspan="1" colspan="1">CLSPD /CS</td><td rowspan="1" colspan="1">0.157 ± 0.015 [0.142, 0.174]</td><td rowspan="1" colspan="1">0.124 ± 0.014 [0.091, 0.154]</td><td rowspan="1" colspan="1">0.146 ± 0.010 [0.120, 0.168]</td><td rowspan="1" colspan="1">CLSPD /CS<sub>480</sub></td><td rowspan="1" colspan="1">0.154 ± 0.014 [0.137, 0.170]</td><td rowspan="1" colspan="1">0.123 ± 0.012 [0.093, 0.149]</td><td rowspan="1" colspan="1">0.148 ± 0.009 [0.128, 0.164]</td></tr><tr><td rowspan="1" colspan="1">ML/CS</td><td rowspan="1" colspan="1">1.186 ± 0.024 [1.164, 1.216]</td><td rowspan="1" colspan="1">1.214 ± 0.029 [1.133, 1.303]</td><td rowspan="1" colspan="1">1.155 ± 0.019 [1.104, 1.186]</td><td rowspan="1" colspan="1">ML/CS<sub>480</sub></td><td rowspan="1" colspan="1">1.186 ± 0.024 [1.164, 1.216]</td><td rowspan="1" colspan="1">1.214 ± 0.029 [1.133, 1.303]</td><td rowspan="1" colspan="1">1.155 ± 0.019 [1.104, 1.185]</td></tr><tr><td rowspan="1" colspan="1">MW/CS</td><td rowspan="1" colspan="1">0.596 ± 0.004 [0.591, 0.600]</td><td rowspan="1" colspan="1">0.600 ± 0.012 [0.577, 0.631]</td><td rowspan="1" colspan="1">0.587 ± 0.012 [0.565, 0.617]</td><td rowspan="1" colspan="1">MW/CS<sub>480</sub></td><td rowspan="1" colspan="1">0.600 ± 0.005 [0.595, 0.606]</td><td rowspan="1" colspan="1">0.601 ± 0.013 [0.573, 0.637]</td><td rowspan="1" colspan="1">0.585 ± 0.010 [0.565, 0.612]</td></tr><tr><td rowspan="1" colspan="1">MpGr /CS</td><td rowspan="1" colspan="1">0.034 ± 0.005 [0.027, 0.038]</td><td rowspan="1" colspan="1">0.028 ± 0.009 [0.009, 0.058]</td><td rowspan="1" colspan="1">0.027 ± 0.005 [0.014, 0.039]</td><td rowspan="1" colspan="1">MpGr /CS<sub>480</sub></td><td rowspan="1" colspan="1">0.035 ± 0.005 [0.028, 0.040]</td><td rowspan="1" colspan="1">0.028 ± 0.009 [0.009, 0.058]</td><td rowspan="1" colspan="1">0.027 ± 0.005 [0.014, 0.039]</td></tr><tr><td rowspan="1" colspan="1">PEW/CS</td><td rowspan="1" colspan="1">0.313 ± 0.009 [0.307, 0.326]</td><td rowspan="1" colspan="1">0.321 ± 0.014 [0.279, 0.356]</td><td rowspan="1" colspan="1">0.295 ± 0.014 [0.269, 0.334]</td><td rowspan="1" colspan="1">PEW/CS<sub>480</sub></td><td rowspan="1" colspan="1">0.311 ± 0.009 [0.304, 0.324]</td><td rowspan="1" colspan="1">0.320 ± 0.014 [0.281, 0.351]</td><td rowspan="1" colspan="1">0.296 ± 0.014 [0.268, 0.336]</td></tr><tr><td rowspan="1" colspan="1">PPW/CS</td><td rowspan="1" colspan="1">0.320 ± 0.009 [0.313, 0.332]</td><td rowspan="1" colspan="1">0.333 ± 0.012 [0.301, 0.373]</td><td rowspan="1" colspan="1">0.326 ± 0.013 [0.289, 0.366]</td><td rowspan="1" colspan="1">PPW/CS<sub>480</sub></td><td rowspan="1" colspan="1">0.322 ± 0.010 [0.313, 0.335]</td><td rowspan="1" colspan="1">0.333 ± 0.013 [0.306, 0.371]</td><td rowspan="1" colspan="1">0.324 ± 0.012 [0.290, 0.362]</td></tr><tr><td rowspan="1" colspan="1">PEH/CS</td><td rowspan="1" colspan="1">0.369 ± 0.016 [0.353, 0.390]</td><td rowspan="1" colspan="1">0.386 ± 0.013 [0.354, 0.418]</td><td rowspan="1" colspan="1">0.371 ± 0.015 [0.343, 0.402]</td><td rowspan="1" colspan="1">PEH/CS<sub>480</sub></td><td rowspan="1" colspan="1">0.375 ± 0.011 [0.364, 0.387]</td><td rowspan="1" colspan="1">0.388 ± 0.011 [0.361, 0.411]</td><td rowspan="1" colspan="1">0.368 ± 0.012 [0.341, 0.394]</td></tr><tr><td rowspan="1" colspan="1">PPH/CS</td><td rowspan="1" colspan="1">0.307 ± 0.015 [0.295, 0.328]</td><td rowspan="1" colspan="1">0.307 ± 0.013 [0.272, 0.369]</td><td rowspan="1" colspan="1">0.297 ± 0.010 [0.270, 0.319]</td><td rowspan="1" colspan="1">PPH/CS<sub>480</sub></td><td rowspan="1" colspan="1">0.307 ± 0.015 [0.296, 0.328]</td><td rowspan="1" colspan="1">0.303 ± 0.013 [0.268, 0.364]</td><td rowspan="1" colspan="1">0.292 ± 0.010 [0.266, 0.314]</td></tr></tbody></table></table-wrap><p><bold><italic>Gyne</italic></bold> (Table <xref ref-type="table" rid="T5">5</xref>, Figs <xref ref-type="fig" rid="F13">13</xref>–<xref ref-type="fig" rid="F15">15</xref>): Medium-sized, mean CS 897 µm. Head clearly shorter than wide, CL/CW 0.939. Inner third of hind margin of vertex in full face view weakly convex or straight. Scape short, SL/CS 0.637. Frontal carinae short, subparallel and moderately distant, FR/CS 0.252. Preocular distance small, PrOc/CS 0.119. Eye moderately large, EL/CS 0.287. Inner clypeal dents spiny and rather long (CLSPLM/CS 0.050), rather approached (CLSPD/CS 0.141). Lateral clypeal dents much less developed (CLSPLL/CS 0.015). Genae and frontal lobes carinulate, central vertex strongly carinulate-rugulose; these characters are also found in the two microgynes corresponding in size to the <italic><tp:taxon-name><tp:taxon-name-part taxon-name-part-type="genus" reg="Solenopsis">S.</tp:taxon-name-part><tp:taxon-name-part taxon-name-part-type="species" reg="juliae">juliae</tp:taxon-name-part></tp:taxon-name></italic> macrogynes. Mesosoma long (ML/CS 2.072) and much higher than wide (MH/CS 1.315, MW/CS 1.117). Dorsal mesonotum and scutum moderately carinulate. Lateral scutum, metapleuron and lower propodeum more strongly carinulate. Petiole in lateral view with a short peduncle, a high node with triangular profile and slightly higher than postpetiole (PEH/CS 0.493, PPH/CS 0.479); dorsal crest of petiole node in dorsal view much wider than long, the petiole slightly narrower than postpetiole (PEW/CS 0.463, PPW/CS 0.513). Postpetiole densely but weakly carinulate. Head, mesosoma, waist, gaster, femora, tibiae, and scape with very abundant, fine and long setae. Pubescence absent. Usually dark to medium brown; legs, antennae and mandibles yellowish.</p><fig id="F13" position="float" orientation="portrait"><object-id xmlns:xlink="http://www.w3.org/1999/xlink" content-type="doi" xlink:type="simple">10.3897/zookeys.1187.105866.figure13</object-id><object-id xmlns:xlink="http://www.w3.org/1999/xlink" content-type="arpha" xlink:type="simple">7D775D3A-F86C-5CB9-896F-F2A5B469B263</object-id><label>Figure 13.</label><caption><p>Head of a macrogyne of <italic><tp:taxon-name><tp:taxon-name-part taxon-name-part-type="genus" reg="Solenopsis">Solenopsis</tp:taxon-name-part><tp:taxon-name-part taxon-name-part-type="species" reg="fugax">fugax</tp:taxon-name-part></tp:taxon-name></italic> in full-face view.</p></caption><graphic xmlns:xlink="http://www.w3.org/1999/xlink" xlink:href="zookeys-1187-189_article-105866__-g013.jpg" position="float" orientation="portrait" xlink:type="simple" id="oo_956117.jpg"><uri content-type="original_file" xlink:type="simple">https://binary.pensoft.net/fig/956117</uri></graphic></fig><fig id="F14" position="float" orientation="portrait"><object-id xmlns:xlink="http://www.w3.org/1999/xlink" content-type="doi" xlink:type="simple">10.3897/zookeys.1187.105866.figure14</object-id><object-id xmlns:xlink="http://www.w3.org/1999/xlink" content-type="arpha" xlink:type="simple">C94969EA-EC6D-532E-A6E4-7D7A32D2FD35</object-id><label>Figure 14.</label><caption><p>Lateral view of a <italic><tp:taxon-name><tp:taxon-name-part taxon-name-part-type="genus" reg="Solenopsis">Solenopsis</tp:taxon-name-part><tp:taxon-name-part taxon-name-part-type="species" reg="fugax">fugax</tp:taxon-name-part></tp:taxon-name></italic> macrogyne.</p></caption><graphic xmlns:xlink="http://www.w3.org/1999/xlink" xlink:href="zookeys-1187-189_article-105866__-g014.jpg" position="float" orientation="portrait" xlink:type="simple" id="oo_956118.jpg"><uri content-type="original_file" xlink:type="simple">https://binary.pensoft.net/fig/956118</uri></graphic></fig><fig id="F15" position="float" orientation="portrait"><object-id xmlns:xlink="http://www.w3.org/1999/xlink" content-type="doi" xlink:type="simple">10.3897/zookeys.1187.105866.figure15</object-id><object-id xmlns:xlink="http://www.w3.org/1999/xlink" content-type="arpha" xlink:type="simple">6D7A1F0C-D385-50BA-BF28-773191121C70</object-id><label>Figure 15.</label><caption><p>Head of a microgyne of <italic><tp:taxon-name><tp:taxon-name-part taxon-name-part-type="genus" reg="Solenopsis">Solenopsis</tp:taxon-name-part><tp:taxon-name-part taxon-name-part-type="species" reg="fugax">fugax</tp:taxon-name-part></tp:taxon-name></italic> in full-face view.</p></caption><graphic xmlns:xlink="http://www.w3.org/1999/xlink" xlink:href="zookeys-1187-189_article-105866__-g015.jpg" position="float" orientation="portrait" xlink:type="simple" id="oo_956119.jpg"><uri content-type="original_file" xlink:type="simple">https://binary.pensoft.net/fig/956119</uri></graphic></fig><table-wrap id="T5" position="float" orientation="portrait"><label>Table 5.</label><caption><p>Morphometric data of <italic><tp:taxon-name><tp:taxon-name-part taxon-name-part-type="genus" reg="Solenopsis">Solenopsis</tp:taxon-name-part></tp:taxon-name></italic> gynes in the arrangement of arithmetic mean ± standard deviation [lower extreme, upper extreme].</p></caption><table id="TID0E42AI" rules="all"><tbody><tr><th rowspan="1" colspan="4">Primary indices</th><th rowspan="1" colspan="4">Indices after removal of allometric variance, adjusted for CS = 850 µm</th></tr><tr><th rowspan="1" colspan="1"/><th rowspan="1" colspan="1"><italic><tp:taxon-name><tp:taxon-name-part taxon-name-part-type="genus" reg="Solenopsis">S.</tp:taxon-name-part><tp:taxon-name-part taxon-name-part-type="species" reg="cypridis">cypridis</tp:taxon-name-part></tp:taxon-name></italic> types, <italic>n</italic> = 2</th><th rowspan="1" colspan="1"><italic><tp:taxon-name><tp:taxon-name-part taxon-name-part-type="genus" reg="Solenopsis">S.</tp:taxon-name-part><tp:taxon-name-part taxon-name-part-type="species" reg="fugax">fugax</tp:taxon-name-part></tp:taxon-name></italic> (<italic>n</italic> = 32)</th><th rowspan="1" colspan="1"><italic><tp:taxon-name><tp:taxon-name-part taxon-name-part-type="genus" reg="Solenopsis">S.</tp:taxon-name-part><tp:taxon-name-part taxon-name-part-type="species" reg="juliae">juliae</tp:taxon-name-part></tp:taxon-name></italic> (<italic>n</italic> = 12)</th><th rowspan="1" colspan="1"/><th rowspan="1" colspan="1"><italic><tp:taxon-name><tp:taxon-name-part taxon-name-part-type="genus" reg="Solenopsis">S.</tp:taxon-name-part><tp:taxon-name-part taxon-name-part-type="species" reg="cypridis">cypridis</tp:taxon-name-part></tp:taxon-name></italic> types, <italic>n</italic> = 2</th><th rowspan="1" colspan="1"><italic><tp:taxon-name><tp:taxon-name-part taxon-name-part-type="genus" reg="Solenopsis">S.</tp:taxon-name-part><tp:taxon-name-part taxon-name-part-type="species" reg="fugax">fugax</tp:taxon-name-part></tp:taxon-name></italic> (<italic>n</italic> = 32)</th><th rowspan="1" colspan="1"><italic><tp:taxon-name><tp:taxon-name-part taxon-name-part-type="genus" reg="Solenopsis">S.</tp:taxon-name-part><tp:taxon-name-part taxon-name-part-type="species" reg="juliae">juliae</tp:taxon-name-part></tp:taxon-name></italic> (<italic>n</italic> = 12)</th></tr><tr><td rowspan="1" colspan="1">CS [µm]</td><td rowspan="1" colspan="1">972 ± 4 [969, 975]</td><td rowspan="1" colspan="1">897 ± 29 [818, 941]</td><td rowspan="1" colspan="1">798 ± 11 [777, 814]</td><td rowspan="1" colspan="1">CS [µm]</td><td rowspan="1" colspan="1">972 ± 4 [969, 975]</td><td rowspan="1" colspan="1">897 ± 29 [818, 941]</td><td rowspan="1" colspan="1">798 ± 11 [777, 814]</td></tr><tr><td rowspan="1" colspan="1">CL/CW</td><td rowspan="1" colspan="1">0.890 ± 0.008 [0.884, 0.895]</td><td rowspan="1" colspan="1">0.939 ± 0.026 [0.895, 0.988]</td><td rowspan="1" colspan="1">0.969 ± 0.011 [0.953, 0.988]</td><td rowspan="1" colspan="1">CL/CW<sub>850</sub></td><td rowspan="1" colspan="1">0.924 ± 0.007 [0.919, 0.928]</td><td rowspan="1" colspan="1">0.952 ± 0.024 [0.912, 1.004]</td><td rowspan="1" colspan="1">0.953 ± 0.012 [0.937, 0.975]</td></tr><tr><td rowspan="1" colspan="1">SL/CS</td><td rowspan="1" colspan="1">0.630 ± 0.012 [0.622, 0.639]</td><td rowspan="1" colspan="1">0.637 ± 0.015 [0.602, 0.667]</td><td rowspan="1" colspan="1">0.657 ± 0.013 [0.630, 0.678]</td><td rowspan="1" colspan="1">SL/CS<sub>850</sub></td><td rowspan="1" colspan="1">0.664 ± 0.011 [0.656, 0.672]</td><td rowspan="1" colspan="1">0.650 ± 0.014 [0.620, 0.676]</td><td rowspan="1" colspan="1">0.643 ± 0.013 [0.618, 0.666]</td></tr><tr><td rowspan="1" colspan="1">FL/CS</td><td rowspan="1" colspan="1">0.281 ± 0.003 [0.279, 0.283]</td><td rowspan="1" colspan="1">0.253 ± 0.011 [0.233, 0.282]</td><td rowspan="1" colspan="1">0.245 ± 0.010 [0.224, 0.267]</td><td rowspan="1" colspan="1">FL/CS<sub>850</sub></td><td rowspan="1" colspan="1">0.302 ± 0.002 [0.301, 0.304]</td><td rowspan="1" colspan="1">0.260 ± 0.010 [0.244, 0.291]</td><td rowspan="1" colspan="1">0.237 ± 0.009 [0.218, 0.258]</td></tr><tr><td rowspan="1" colspan="1">FR/CS</td><td rowspan="1" colspan="1">0.281 ± 0.003 [0.279, 0.283]</td><td rowspan="1" colspan="1">0.252 ± 0.009 [0.233, 0.264]</td><td rowspan="1" colspan="1">0.240 ± 0.008 [0.221, 0.250]</td><td rowspan="1" colspan="1">FR/CS<sub>850</sub></td><td rowspan="1" colspan="1">0.302 ± 0.002 [0.300, 0.303]</td><td rowspan="1" colspan="1">0.259 ± 0.008 [0.244, 0.273]</td><td rowspan="1" colspan="1">0.233 ± 0.008 [0.214, 0.243]</td></tr><tr><td rowspan="1" colspan="1">EL/CS</td><td rowspan="1" colspan="1">0.304 ± 0.004 [0.301, 0.307]</td><td rowspan="1" colspan="1">0.287 ± 0.010 [0.271, 0.312]</td><td rowspan="1" colspan="1">0.295 ± 0.011 [0.278, 0.312]</td><td rowspan="1" colspan="1">EL/CS<sub>850</sub></td><td rowspan="1" colspan="1">0.324 ± 0.004 [0.321, 0.326]</td><td rowspan="1" colspan="1">0.294 ± 0.009 [0.276, 0.315]</td><td rowspan="1" colspan="1">0.287 ± 0.010 [0.273, 0.301]</td></tr><tr><td rowspan="1" colspan="1">PrOc/CS</td><td rowspan="1" colspan="1">0.126 ± 0.000 [0.126, 0.126]</td><td rowspan="1" colspan="1">0.119 ± 0.008 [0.102, 0.134]</td><td rowspan="1" colspan="1">0.125 ± 0.007 [0.115, 0.138]</td><td rowspan="1" colspan="1">PrOc/CS<sub>850</sub></td><td rowspan="1" colspan="1">0.115 ± 0.000 [0.115, 0.115]</td><td rowspan="1" colspan="1">0.115 ± 0.008 [0.101, 0.129]</td><td rowspan="1" colspan="1">0.131 ± 0.007 [0.119, 0.144]</td></tr><tr><td rowspan="1" colspan="1">CLSPLM /CS</td><td rowspan="1" colspan="1">0.055 ± 0.004 [0.052, 0.058]</td><td rowspan="1" colspan="1">0.050 ± 0.006 [0.037, 0.063]</td><td rowspan="1" colspan="1">0.050 ± 0.006 [0.037, 0.060]</td><td rowspan="1" colspan="1">CLSPLM /CS<sub>850</sub></td><td rowspan="1" colspan="1">0.053 ± 0.004 [0.050, 0.056]</td><td rowspan="1" colspan="1">0.049 ± 0.006 [0.036, 0.061]</td><td rowspan="1" colspan="1">0.050 ± 0.006 [0.037, 0.061]</td></tr><tr><td rowspan="1" colspan="1">CLSPLL /CS</td><td rowspan="1" colspan="1">0.014 ± 0.001 [0.013, 0.014]</td><td rowspan="1" colspan="1">0.015 ± 0.004 [0.007, 0.024]</td><td rowspan="1" colspan="1">0.012 ± 0.003 [0.005, 0.017]</td><td rowspan="1" colspan="1">CLSPLL /CS<sub>850</sub></td><td rowspan="1" colspan="1">0.009 ± 0.001 [0.009, 0.009]</td><td rowspan="1" colspan="1">0.013 ± 0.003 [0.006, 0.019]</td><td rowspan="1" colspan="1">0.016 ± 0.005 [0.006, 0.023]</td></tr><tr><td rowspan="1" colspan="1">CLSPD /CS</td><td rowspan="1" colspan="1">0.174 ± 0.008 [0.168, 0.180]</td><td rowspan="1" colspan="1">0.141 ± 0.008 [0.126, 0.157]</td><td rowspan="1" colspan="1">0.162 ± 0.011 [0.145, 0.185]</td><td rowspan="1" colspan="1">CLSPD /CS<sub>850</sub></td><td rowspan="1" colspan="1">0.174 ± 0.008 [0.168, 0.179]</td><td rowspan="1" colspan="1">0.141 ± 0.008 [0.126, 0.157]</td><td rowspan="1" colspan="1">0.162 ± 0.011 [0.145, 0.185]</td></tr><tr><td rowspan="1" colspan="1">MW/CS</td><td rowspan="1" colspan="1">1.154 ± 0.018 [1.142, 1.167]</td><td rowspan="1" colspan="1">1.117 ± 0.048 [1.043, 1.257]</td><td rowspan="1" colspan="1">1.016 ± 0.030 [0.962, 1.080]</td><td rowspan="1" colspan="1">MW/CS<sub>850</sub></td><td rowspan="1" colspan="1">1.069 ± 0.013 [1.059, 1.078]</td><td rowspan="1" colspan="1">1.083 ± 0.042 [1.004, 1.189]</td><td rowspan="1" colspan="1">1.052 ± 0.034 [0.994, 1.134]</td></tr><tr><td rowspan="1" colspan="1">MH/CS</td><td rowspan="1" colspan="1">1.334 ± 0.055 [1.295, 1.373]</td><td rowspan="1" colspan="1">1.315 ± 0.043 [1.240, 1.397]</td><td rowspan="1" colspan="1">1.248 ± 0.048 [1.175, 1.330]</td><td rowspan="1" colspan="1">MH/CS<sub>850</sub></td><td rowspan="1" colspan="1">1.250 ± 0.054 [1.212, 1.289]</td><td rowspan="1" colspan="1">1.276 ± 0.038 [1.214, 1.358]</td><td rowspan="1" colspan="1">1.270 ± 0.054 [1.191, 1.357]</td></tr><tr><td rowspan="1" colspan="1">ML/CS</td><td rowspan="1" colspan="1">2.093 ± 0.042 [2.064, 2.123]</td><td rowspan="1" colspan="1">2.072 ± 0.050 [1.958, 2.163]</td><td rowspan="1" colspan="1">1.991 ± 0.048 [1.912, 2.085]</td><td rowspan="1" colspan="1">ML/CS<sub>850</sub></td><td rowspan="1" colspan="1">2.026 ± 0.038 [1.999, 2.053]</td><td rowspan="1" colspan="1">2.046 ± 0.046 [1.929, 2.124]</td><td rowspan="1" colspan="1">2.020 ± 0.053 [1.939, 2.127]</td></tr><tr><td rowspan="1" colspan="1">PEW/CS</td><td rowspan="1" colspan="1">0.490</td><td rowspan="1" colspan="1">0.463 ± 0.026 [0.401, 0.527]</td><td rowspan="1" colspan="1">0.421 ± 0.017 [0.384, 0.452]</td><td rowspan="1" colspan="1">PEW/CS<sub>850</sub></td><td rowspan="1" colspan="1">0.510</td><td rowspan="1" colspan="1">0.470 ± 0.026 [0.403, 0.534]</td><td rowspan="1" colspan="1">0.414 ± 0.016 [0.378, 0.442]</td></tr><tr><td rowspan="1" colspan="1">PPW/CS</td><td rowspan="1" colspan="1">0.565</td><td rowspan="1" colspan="1">0.513 ± 0.029 [0.449, 0.565]</td><td rowspan="1" colspan="1">0.496 ± 0.025 [0.440, 0.526]</td><td rowspan="1" colspan="1">PPW/CS<sub>850</sub></td><td rowspan="1" colspan="1">0.604</td><td rowspan="1" colspan="1">0.526 ± 0.029 [0.465, 0.579]</td><td rowspan="1" colspan="1">0.482 ± 0.024 [0.428, 0.510]</td></tr><tr><td rowspan="1" colspan="1">PEH/CS</td><td rowspan="1" colspan="1">0.494 ± 0.014 [0.484, 0.503]</td><td rowspan="1" colspan="1">0.493 ± 0.020 [0.451, 0.529]</td><td rowspan="1" colspan="1">0.476 ± 0.018 [0.450, 0.505]</td><td rowspan="1" colspan="1">PEH/CS<sub>850</sub></td><td rowspan="1" colspan="1">0.481 ± 0.013 [0.472, 0.490]</td><td rowspan="1" colspan="1">0.488 ± 0.019 [0.449, 0.526]</td><td rowspan="1" colspan="1">0.482 ± 0.018 [0.455, 0.512]</td></tr><tr><td rowspan="1" colspan="1">PPH/CS</td><td rowspan="1" colspan="1">0.515 ± 0.010 [0.508, 0.522]</td><td rowspan="1" colspan="1">0.479 ± 0.023 [0.417, 0.522]</td><td rowspan="1" colspan="1">0.470 ± 0.020 [0.429, 0.492]</td><td rowspan="1" colspan="1">PPH/CS<sub>850</sub></td><td rowspan="1" colspan="1">0.528 ± 0.017 [0.516, 0.540]</td><td rowspan="1" colspan="1">0.483 ± 0.023 [0.422, 0.527]</td><td rowspan="1" colspan="1">0.465 ± 0.019 [0.424, 0.484]</td></tr></tbody></table></table-wrap></tp:treatment-sec><tp:treatment-sec><!--Section generated to contain objects referenced in tp:taxon-treatment.--><supplementary-material xmlns:xlink="http://www.w3.org/1999/xlink" id="S2" position="float" orientation="portrait" xlink:type="simple"><object-id content-type="doi" xlink:type="simple">10.3897/zookeys.1187.105866.suppl2</object-id><object-id content-type="zenodo_dep_id" xlink:type="simple">10427318</object-id><object-id content-type="arpha" xlink:type="simple">DBD91CEF-EBBB-57C2-842A-E77512841D28</object-id><label>Supplementary material 2</label><caption><p>Morphometric data of 15 continuous morphometric traits of 203 individuals collected by <abbrev xlink:title="Sándor Csősz" id="ABBRID0EUODI" xlink:type="simple">SC</abbrev> is given in µm</p></caption><statement content-type="dataType"><label>Data type</label><p>xlsx</p></statement><media xlink:href="zookeys-1187-189_article-105866__-s002.xlsx" mimetype="application" mime-subtype="vnd.openxmlformats-officedocument.spreadsheetml.sheet" position="float" orientation="portrait" xlink:type="simple" id="oo_956130.xlsx"><uri content-type="original_file" xlink:type="simple">https://binary.pensoft.net/file/956130</uri></media><permissions><license xlink:type="simple"><license-p>This dataset is made available under the Open Database License (http://opendatacommons.org/licenses/odbl/1.0/). The Open Database License (ODbL) is a license agreement intended to allow users to freely share, modify, and use this Dataset while maintaining this same freedom for others, provided that the original source and author(s) are credited.</license-p></license></permissions><attrib specific-use="authors">Sándor Csősz, Bernhard Seifert, Márk László, Zalimkhan M. Yusupov, Gábor Herczeg</attrib></supplementary-material><supplementary-material xmlns:xlink="http://www.w3.org/1999/xlink" id="S3" position="float" orientation="portrait" xlink:type="simple"><object-id content-type="doi" xlink:type="simple">10.3897/zookeys.1187.105866.suppl3</object-id><object-id content-type="zenodo_dep_id" xlink:type="simple">10427324</object-id><object-id content-type="arpha" xlink:type="simple">2F038D8D-5975-5758-AF59-79A155FDD8E4</object-id><label>Supplementary material 3</label><caption><p>Morphometric data of 18 continuous morphometric traits of 171 individuals collected by <abbrev xlink:title="Bernhard Seifert" id="ABBRID0EQPDI" xlink:type="simple">BS</abbrev> is given in mm</p></caption><statement content-type="dataType"><label>Data type</label><p>xlsx</p></statement><media xlink:href="zookeys-1187-189_article-105866__-s003.xlsx" mimetype="application" mime-subtype="vnd.openxmlformats-officedocument.spreadsheetml.sheet" position="float" orientation="portrait" xlink:type="simple" id="oo_956131.xlsx"><uri content-type="original_file" xlink:type="simple">https://binary.pensoft.net/file/956131</uri></media><permissions><license xlink:type="simple"><license-p>This dataset is made available under the Open Database License (http://opendatacommons.org/licenses/odbl/1.0/). The Open Database License (ODbL) is a license agreement intended to allow users to freely share, modify, and use this Dataset while maintaining this same freedom for others, provided that the original source and author(s) are credited.</license-p></license></permissions><attrib specific-use="authors">Sándor Csősz, Bernhard Seifert, Márk László, Zalimkhan M. Yusupov, Gábor Herczeg</attrib></supplementary-material></tp:treatment-sec></tp:taxon-treatment>
