# Supplementary material for: ﻿Broadly sympatric occurrence of two thief ant species Solenopsisfugax (Latreille, 1798) and S.juliae (Arakelian, 1991) in the East European Pontic-Caspian region (Hymenoptera, Formicidae) is disclosed
Source: Zookeys. 2023 Dec 21;1187:189–222. doi: 10.3897/zookeys.1187.105866 (PMC10756144; doi:10.3897/zookeys.1187.105866)
Supplement: XML Treatment for Solenopsis nitida [file zookeys.1187.105866-treatment7.xml]

<!DOCTYPE tp:taxon-treatment
  PUBLIC "-//TaxonX//DTD Taxonomic Treatment Publishing DTD v0 20100105//EN" "tax-treatment-NSO.dtd">
<tp:taxon-treatment xmlns:tp="http://www.plazi.org/taxpub"><tp:treatment-meta><kwd-group><label>Taxon classification</label><kwd>
                <named-content content-type="kingdom">Animalia</named-content>
              </kwd><kwd>
                <named-content content-type="order">Asterales</named-content>
              </kwd><kwd>
                <named-content content-type="family">Campanulaceae</named-content>
              </kwd></kwd-group><mixed-citation publication-type="journal"><person-group><name><surname>Csősz</surname><given-names>Sándor</given-names></name><name><surname>Seifert</surname><given-names>Bernhard</given-names></name><name><surname>László</surname><given-names>Márk</given-names></name><name><surname>Yusupov</surname><given-names>Zalimkhan M.</given-names></name><name><surname>Herczeg</surname><given-names>Gábor</given-names></name></person-group><article-title>﻿Broadly sympatric occurrence of two thief ant species <italic><tp:taxon-name><tp:taxon-name-part taxon-name-part-type="genus" reg="Solenopsis">Solenopsis</tp:taxon-name-part><tp:taxon-name-part taxon-name-part-type="species" reg="fugax">fugax</tp:taxon-name-part></tp:taxon-name></italic> (Latreille, 1798) and <italic><tp:taxon-name><tp:taxon-name-part taxon-name-part-type="genus" reg="Solenopsis">S.</tp:taxon-name-part><tp:taxon-name-part taxon-name-part-type="species" reg="juliae">juliae</tp:taxon-name-part></tp:taxon-name></italic> (Arakelian, 1991) in the East European Pontic-Caspian region (<tp:taxon-name><tp:taxon-name-part taxon-name-part-type="order">Hymenoptera</tp:taxon-name-part></tp:taxon-name>, <tp:taxon-name><tp:taxon-name-part taxon-name-part-type="family">Formicidae</tp:taxon-name-part></tp:taxon-name>) is disclosed</article-title><source>Zookeys</source><day>21</day><month>12</month><year>2023</year><volume>1187</volume><fpage>189</fpage><lpage>222</lpage><pub-id pub-id-type="doi">10.3897/zookeys.1187.105866</pub-id></mixed-citation></tp:treatment-meta><tp:nomenclature><label>﻿</label><tp:taxon-name>
              <object-id xmlns:xlink="http://www.w3.org/1999/xlink" content-type="arpha" xlink:type="simple">ED51D288-4E08-505C-9447-DD3D31E77D61</object-id>
              <tp:taxon-name-part taxon-name-part-type="genus" reg="Solenopsis">Solenopsis</tp:taxon-name-part>
              <tp:taxon-name-part taxon-name-part-type="species" reg="nitida">nitida</tp:taxon-name-part>
            </tp:taxon-name><tp:taxon-authority>(Dlussky &amp; Radchenko, 1994)</tp:taxon-authority><tp:nomenclature-citation-list><tp:nomenclature-citation><tp:taxon-name>
                  <tp:taxon-name-part taxon-name-part-type="genus" reg="Diplorhoptrum">Diplorhoptrum</tp:taxon-name-part>
                  <tp:taxon-name-part taxon-name-part-type="species" reg="nitidum">nitidum</tp:taxon-name-part>
                </tp:taxon-name><comment>Dlussky &amp; Radchenko, 1994. [images of types, description]</comment></tp:nomenclature-citation></tp:nomenclature-citation-list></tp:nomenclature><tp:treatment-sec sec-type="notes" id="SECID0EC5AI"><title>Notes.</title><p>This taxon was described also from Armenia, some 200 km SE of the type locality of <italic><tp:taxon-name><tp:taxon-name-part taxon-name-part-type="genus" reg="Solenopsis">S.</tp:taxon-name-part><tp:taxon-name-part taxon-name-part-type="species" reg="juliae">juliae</tp:taxon-name-part></tp:taxon-name></italic>. The type series consists of workers and gynes collected by A. Radchenko from a single nest near to the village Legvaz [<named-content xmlns:xlink="http://www.w3.org/1999/xlink" content-type="dwc:verbatimCoordinates" xlink:type="simple"><named-content content-type="geo-json" specific-use="{&#34;type&#34;:&#34;Point&#34;,&#34;coordinates&#34;:[46.216000,38.938000]}" id="NCID0EW5AI" xlink:type="simple">38.938°N, 46.216°E</named-content></named-content>], 25 June 1986. Direct examination of type specimens deposited in the museums of Kiev and Moscow was also prevented by the ongoing Russian-Ukrainian war. Instead, we evaluated the images of the holotype gyne and a paratype worker provided by <ext-link xmlns:xlink="http://www.w3.org/1999/xlink" xlink:type="simple" ext-link-type="uri" xlink:href="http://www.Antweb.org">www.antweb.org</ext-link> under the specimen identifiers <ext-link xmlns:xlink="http://www.w3.org/1999/xlink" xlink:href="http://www.antweb.org/specimen/CASENT0917366" ext-link-type="uri" xlink:type="simple">CASENT 0917366</ext-link> and <ext-link xmlns:xlink="http://www.w3.org/1999/xlink" xlink:href="http://www.antweb.org/specimen/CASENT0917367" ext-link-type="uri" xlink:type="simple">CASENT 0917367</ext-link>. The evaluation suggests a synonymy of <italic><tp:taxon-name><tp:taxon-name-part taxon-name-part-type="genus" reg="Solenopsis">Solenopsis</tp:taxon-name-part><tp:taxon-name-part taxon-name-part-type="species" reg="nitida">nitida</tp:taxon-name-part></tp:taxon-name></italic> with <italic><tp:taxon-name><tp:taxon-name-part taxon-name-part-type="genus" reg="Solenopsis">S.</tp:taxon-name-part><tp:taxon-name-part taxon-name-part-type="species" reg="juliae">juliae</tp:taxon-name-part></tp:taxon-name></italic> based upon the following arguments. The measurements of the paratype worker derivable with an acceptable error from the images were in µm CL 557, CW 493, FL 99, FR 99, CLSPD 89, PEW 163, PPW 156, MW 293 and ML 609. Running the absolute data as wild-card in a LDA against the data pool of <abbrev xmlns:xlink="http://www.w3.org/1999/xlink" xlink:title="Bernhard Seifert" id="ABBRID0EAABI" xlink:type="simple">BS</abbrev>, the paratype is allocated with p = 0.9994 to the <italic><tp:taxon-name><tp:taxon-name-part taxon-name-part-type="genus" reg="Solenopsis">S.</tp:taxon-name-part><tp:taxon-name-part taxon-name-part-type="species" reg="juliae">juliae</tp:taxon-name-part></tp:taxon-name></italic> cluster and it is allocated also to this cluster by the <abbrev xmlns:xlink="http://www.w3.org/1999/xlink" xlink:title="principle component analyses" id="ABBRID0EPABI" xlink:type="simple">PCA</abbrev> using the data set of <abbrev xmlns:xlink="http://www.w3.org/1999/xlink" xlink:title="Sándor Csősz" id="ABBRID0ETABI" xlink:type="simple">SC</abbrev> (Fig. <xref ref-type="fig" rid="F5">5</xref>). Furthermore, the holotype gyne shows the sculpture reduction characteristic for <italic><tp:taxon-name><tp:taxon-name-part taxon-name-part-type="genus" reg="Solenopsis">S.</tp:taxon-name-part><tp:taxon-name-part taxon-name-part-type="species" reg="juliae">juliae</tp:taxon-name-part></tp:taxon-name></italic> but there is one problem: the gyne is, as it is the case in all the paratype gynes, much smaller than average <italic><tp:taxon-name><tp:taxon-name-part taxon-name-part-type="genus" reg="Solenopsis">S.</tp:taxon-name-part><tp:taxon-name-part taxon-name-part-type="species" reg="juliae">juliae</tp:taxon-name-part></tp:taxon-name></italic> gynes. As there is no indication for miscalibration of the scale in the images by comparing with measurements given by <xref ref-type="bibr" rid="B10">Dlussky and Radchenko (1994)</xref>, these small absolute body size values must be considered as real. We derived the following measurements in µm from the images of the holotype gyne: CL 659, CW 668, FL 134, FR 134, CLSPD 100, MW 528, PEH 291, PPH 280, MH 705, and ML 1301. Proposing herewith a synonymy of <italic><tp:taxon-name><tp:taxon-name-part taxon-name-part-type="genus" reg="Solenopsis">S.</tp:taxon-name-part><tp:taxon-name-part taxon-name-part-type="species" reg="nitida">nitida</tp:taxon-name-part></tp:taxon-name></italic> with <italic><tp:taxon-name><tp:taxon-name-part taxon-name-part-type="genus" reg="Solenopsis">S.</tp:taxon-name-part><tp:taxon-name-part taxon-name-part-type="species" reg="juliae">juliae</tp:taxon-name-part></tp:taxon-name></italic>, we consider the holotype gyne as a microgyne with allometric changes of body shape, but we also encourage a more profound investigation of the problem after extensive collections have been done in the Caucasian region.</p></tp:treatment-sec><tp:treatment-sec sec-type="material" id="SECID0ELCBI"><title>Material examined.</title><p>Numeric phenotypical data were taken by <abbrev xmlns:xlink="http://www.w3.org/1999/xlink" xlink:title="Sándor Csősz" id="ABBRID0ERCBI" xlink:type="simple">SC</abbrev> in 17 samples (largely nest samples) with 62 workers. <abbrev xmlns:xlink="http://www.w3.org/1999/xlink" xlink:title="Bernhard Seifert" id="ABBRID0EVCBI" xlink:type="simple">BS</abbrev> investigated 16 nest samples with 66 workers and 12 gynes, the latter collected either from nests or caught during nuptial flight. For details see Suppl. materials <xref ref-type="supplementary-material" rid="S1">1</xref>, <xref ref-type="supplementary-material" rid="S2">2</xref>.</p></tp:treatment-sec><tp:treatment-sec sec-type="Geographic range" id="SECID0EBDBI"><title>Geographic range.</title><p>According to our data including the Pannonian Basin and the complete Balkans and stretching east over Asia Minor (Fig. <xref ref-type="fig" rid="F8">8</xref>), the whole Caucasian region to the western shores of the Caspian Sea (<xref ref-type="bibr" rid="B32">Yusupov 2014</xref>).</p></tp:treatment-sec><tp:treatment-sec sec-type="diagnosis" id="SECID0EPDBI"><title>Diagnosis.</title><p><bold><italic>Worker</italic></bold> (Table <xref ref-type="table" rid="T4">4</xref>, Figs <xref ref-type="fig" rid="F16">16</xref>–<xref ref-type="fig" rid="F19">19</xref>): Smaller than <italic><tp:taxon-name><tp:taxon-name-part taxon-name-part-type="genus" reg="Solenopsis"/><tp:taxon-name-part taxon-name-part-type="species" reg="fugax">fugax</tp:taxon-name-part></tp:taxon-name></italic>, mean CS 460 µm. All shape ratios given below are mean values allometrically corrected for CS = 480 µm. Head less elongated than in <italic><tp:taxon-name><tp:taxon-name-part taxon-name-part-type="genus" reg="Solenopsis"/><tp:taxon-name-part taxon-name-part-type="species" reg="fugax">fugax</tp:taxon-name-part></tp:taxon-name></italic>, CL/CW<sub>480</sub> 1.152. Hind margin of vertex in full face view both in minors and majors straight or very feebly concave. Scape slightly shorter than in <italic><tp:taxon-name><tp:taxon-name-part taxon-name-part-type="genus" reg="Solenopsis"/><tp:taxon-name-part taxon-name-part-type="species" reg="fugax">fugax</tp:taxon-name-part></tp:taxon-name></italic>, SL/CS<sub>480</sub> 0.692. Frontal carinae short, often slightly diverging frontad, FL/CS<sub>480</sub> 0.218, FR/CS<sub>480</sub> 0.210. Preocular distance slightly smaller than in <italic><tp:taxon-name><tp:taxon-name-part taxon-name-part-type="genus" reg="Solenopsis"/><tp:taxon-name-part taxon-name-part-type="species" reg="fugax">fugax</tp:taxon-name-part></tp:taxon-name></italic>, PrOc/CS<sub>480</sub> 0.184. Eye small, EL/CS<sub>480</sub> 0.096. Inner clypeal dents spiny and moderately long (CLSPLM/CS<sub>480</sub> 0.055), their tips often diverging and as result more distant than in <italic><tp:taxon-name><tp:taxon-name-part taxon-name-part-type="genus" reg="Solenopsis"/><tp:taxon-name-part taxon-name-part-type="species" reg="fugax">fugax</tp:taxon-name-part></tp:taxon-name></italic> (CLSPD/CS<sub>480</sub> 0.148). Lateral clypeal dents small (CLSPLL/CS<sub>480</sub> 0.018). Frontal lobes carinulate, whole surface of vertex except for the numerous foveolae of the seta bases completely smooth and shiny. Mesosoma shorter than in <italic><tp:taxon-name><tp:taxon-name-part taxon-name-part-type="genus" reg="Solenopsis"/><tp:taxon-name-part taxon-name-part-type="species" reg="fugax">fugax</tp:taxon-name-part></tp:taxon-name></italic> (ML/CS<sub>480</sub> 1.155), and less wide (MW/CS<sub>480</sub> 0.585), always with a moderately deep metanotal groove (MpGr/CS<sub>480</sub> 0.027). Whole mesosoma smooth and shiny except for 3–6 longitudinal carinulae on lateral metapleuron. Petiole in lateral view with a relatively short peduncle and a high node with a semicircular dorsum, the whole node slightly inclined caudad. Petiole much higher than postpetiole (PEH/CS<sub>480</sub> 0.368, PPH/CS<sub>480</sub> 0.292) but in contrast to <italic><tp:taxon-name><tp:taxon-name-part taxon-name-part-type="genus" reg="Solenopsis"/><tp:taxon-name-part taxon-name-part-type="species" reg="fugax">fugax</tp:taxon-name-part></tp:taxon-name></italic> distinctly narrower than postpetiole (PEW/CS<sub>480</sub> 0.296, PPW/CS<sub>480</sub> 0.324). Both waist segments completely smooth and shiny. Head, mesosoma, waist, gaster, femora, tibiae, and scape with very abundant, fine and long setae. Pubescence absent. Whole body and appendages light yellowish with a brownish color component which is often more expressed than in <italic><tp:taxon-name><tp:taxon-name-part taxon-name-part-type="genus" reg="Solenopsis"/><tp:taxon-name-part taxon-name-part-type="species" reg="fugax">fugax</tp:taxon-name-part></tp:taxon-name></italic>.</p><fig id="F16" position="float" orientation="portrait"><object-id xmlns:xlink="http://www.w3.org/1999/xlink" content-type="doi" xlink:type="simple">10.3897/zookeys.1187.105866.figure16</object-id><object-id xmlns:xlink="http://www.w3.org/1999/xlink" content-type="arpha" xlink:type="simple">F418B8B8-9EC0-5059-A398-3B0A68764E0D</object-id><label>Figure 16.</label><caption><p>Head of major worker of <italic><tp:taxon-name><tp:taxon-name-part taxon-name-part-type="genus" reg="Solenopsis">Solenopsis</tp:taxon-name-part><tp:taxon-name-part taxon-name-part-type="species" reg="juliae">juliae</tp:taxon-name-part></tp:taxon-name></italic> in full-face view.</p></caption><graphic xmlns:xlink="http://www.w3.org/1999/xlink" xlink:href="zookeys-1187-189_article-105866__-g016.jpg" position="float" orientation="portrait" xlink:type="simple" id="oo_956120.jpg"><uri content-type="original_file" xlink:type="simple">https://binary.pensoft.net/fig/956120</uri></graphic></fig><fig id="F17" position="float" orientation="portrait"><object-id xmlns:xlink="http://www.w3.org/1999/xlink" content-type="doi" xlink:type="simple">10.3897/zookeys.1187.105866.figure17</object-id><object-id xmlns:xlink="http://www.w3.org/1999/xlink" content-type="arpha" xlink:type="simple">169D1F5F-A43A-5F30-9F30-2D49ECB8EBB6</object-id><label>Figure 17.</label><caption><p>Lateral view of <italic><tp:taxon-name><tp:taxon-name-part taxon-name-part-type="genus" reg="Solenopsis">Solenopsis</tp:taxon-name-part><tp:taxon-name-part taxon-name-part-type="species" reg="juliae">juliae</tp:taxon-name-part></tp:taxon-name></italic> major worker.</p></caption><graphic xmlns:xlink="http://www.w3.org/1999/xlink" xlink:href="zookeys-1187-189_article-105866__-g017.jpg" position="float" orientation="portrait" xlink:type="simple" id="oo_956121.jpg"><uri content-type="original_file" xlink:type="simple">https://binary.pensoft.net/fig/956121</uri></graphic></fig><fig id="F18" position="float" orientation="portrait"><object-id xmlns:xlink="http://www.w3.org/1999/xlink" content-type="doi" xlink:type="simple">10.3897/zookeys.1187.105866.figure18</object-id><object-id xmlns:xlink="http://www.w3.org/1999/xlink" content-type="arpha" xlink:type="simple">BEDAB86B-7B30-5756-AA4B-5D88CB675679</object-id><label>Figure 18.</label><caption><p>Head of minor worker of <italic><tp:taxon-name><tp:taxon-name-part taxon-name-part-type="genus" reg="Solenopsis">Solenopsis</tp:taxon-name-part><tp:taxon-name-part taxon-name-part-type="species" reg="juliae">juliae</tp:taxon-name-part></tp:taxon-name></italic> in full-face view.</p></caption><graphic xmlns:xlink="http://www.w3.org/1999/xlink" xlink:href="zookeys-1187-189_article-105866__-g018.jpg" position="float" orientation="portrait" xlink:type="simple" id="oo_956122.jpg"><uri content-type="original_file" xlink:type="simple">https://binary.pensoft.net/fig/956122</uri></graphic></fig><fig id="F19" position="float" orientation="portrait"><object-id xmlns:xlink="http://www.w3.org/1999/xlink" content-type="doi" xlink:type="simple">10.3897/zookeys.1187.105866.figure19</object-id><object-id xmlns:xlink="http://www.w3.org/1999/xlink" content-type="arpha" xlink:type="simple">E9CEA7B9-8C79-50CB-8E1C-915DB4FB92DA</object-id><label>Figure 19.</label><caption><p>Lateral view of <italic><tp:taxon-name><tp:taxon-name-part taxon-name-part-type="genus" reg="Solenopsis">Solenopsis</tp:taxon-name-part><tp:taxon-name-part taxon-name-part-type="species" reg="juliae">juliae</tp:taxon-name-part></tp:taxon-name></italic> minor worker.</p></caption><graphic xmlns:xlink="http://www.w3.org/1999/xlink" xlink:href="zookeys-1187-189_article-105866__-g019.jpg" position="float" orientation="portrait" xlink:type="simple" id="oo_956123.jpg"><uri content-type="original_file" xlink:type="simple">https://binary.pensoft.net/fig/956123</uri></graphic></fig><p><bold><italic>Gyne</italic></bold> (Table <xref ref-type="table" rid="T5">5</xref>, Figs <xref ref-type="fig" rid="F20">20</xref>, <xref ref-type="fig" rid="F21">21</xref>): Small, mean CS 798 µm. Head clearly shorter than wide, CL/CW 0.969. Inner third of hind margin of vertex in full face view weakly convex or straight. Scape short, SL/CS 0.657. Frontal carinae short, subparallel and slightly more approached than in <italic><tp:taxon-name><tp:taxon-name-part taxon-name-part-type="genus" reg="Solenopsis"/><tp:taxon-name-part taxon-name-part-type="species" reg="fugax">fugax</tp:taxon-name-part></tp:taxon-name></italic>, FR/CS 0.240. Preocular distance small, PrOc/CS 0.125. Eye moderately large, EL/CS 0.295. Inner clypeal dents spiny and rather long (CLSPLM/CS 0.050), their tips more distant than in <italic><tp:taxon-name><tp:taxon-name-part taxon-name-part-type="genus" reg="Solenopsis"/><tp:taxon-name-part taxon-name-part-type="species" reg="fugax">fugax</tp:taxon-name-part></tp:taxon-name></italic> (CLSPD/CS 0.162) and often slightly diverging. Lateral clypeal dents much less developed than the inner ones (CLSPLL/CS 0.012). Frontal lobes, lateral clypeus and genae carinulate, remaining head surface except for large foveolae of the seta bases completely smooth and shiny, as clearest difference to <italic><tp:taxon-name><tp:taxon-name-part taxon-name-part-type="genus" reg="Solenopsis"/><tp:taxon-name-part taxon-name-part-type="species" reg="fugax">fugax</tp:taxon-name-part></tp:taxon-name></italic> in particular central vertex without any carinulae or rugulae (compare Figs <xref ref-type="fig" rid="F11">11</xref>, <xref ref-type="fig" rid="F13">13</xref>, <xref ref-type="fig" rid="F18">18</xref>). Mesosoma long (ML/CS 1.991) and much higher than wide (MH/CS 1.248, MW/CS 1.016). Whole mesosoma smooth with exception of carinulate lateral scutum and whole metapleuron and anepisternite. Petiole in lateral view with a short peduncle, a high node which is slightly more inclined caudad than in <italic><tp:taxon-name><tp:taxon-name-part taxon-name-part-type="genus" reg="Solenopsis"/><tp:taxon-name-part taxon-name-part-type="species" reg="fugax">fugax</tp:taxon-name-part></tp:taxon-name></italic>; petiole as high as postpetiole (PEH/CS 0.476, PPH/CS 0.470); dorsal crest of petiole node in dorsal view much wider than long, the petiole in contrast to <italic><tp:taxon-name><tp:taxon-name-part taxon-name-part-type="genus" reg="Solenopsis"/><tp:taxon-name-part taxon-name-part-type="species" reg="fugax">fugax</tp:taxon-name-part></tp:taxon-name></italic> much narrower than postpetiole (PEW/CS 0.421, PPW/CS 0.496). Dorsum of both waist segments nearly smooth, the lateral surfaces slightly carinulate. Head, mesosoma, waist, gaster, femora, tibiae, and scape with very abundant, fine and long setae. Pubescence absent. Usually dark to medium brown; legs, antennae and mandibles yellowish.</p><fig id="F20" position="float" orientation="portrait"><object-id xmlns:xlink="http://www.w3.org/1999/xlink" content-type="doi" xlink:type="simple">10.3897/zookeys.1187.105866.figure20</object-id><object-id xmlns:xlink="http://www.w3.org/1999/xlink" content-type="arpha" xlink:type="simple">33FBF050-FCBA-5F89-AE90-9DB6FDD35F0A</object-id><label>Figure 20.</label><caption><p>Head of a macrogyne of <italic><tp:taxon-name><tp:taxon-name-part taxon-name-part-type="genus" reg="Solenopsis">Solenopsis</tp:taxon-name-part><tp:taxon-name-part taxon-name-part-type="species" reg="juliae">juliae</tp:taxon-name-part></tp:taxon-name></italic> in full-face view.</p></caption><graphic xmlns:xlink="http://www.w3.org/1999/xlink" xlink:href="zookeys-1187-189_article-105866__-g020.jpg" position="float" orientation="portrait" xlink:type="simple" id="oo_956124.jpg"><uri content-type="original_file" xlink:type="simple">https://binary.pensoft.net/fig/956124</uri></graphic></fig><fig id="F21" position="float" orientation="portrait"><object-id xmlns:xlink="http://www.w3.org/1999/xlink" content-type="doi" xlink:type="simple">10.3897/zookeys.1187.105866.figure21</object-id><object-id xmlns:xlink="http://www.w3.org/1999/xlink" content-type="arpha" xlink:type="simple">3A45C09F-1338-5236-8482-088FD42AA6A8</object-id><label>Figure 21.</label><caption><p>Lateral view of a <italic><tp:taxon-name><tp:taxon-name-part taxon-name-part-type="genus" reg="Solenopsis">Solenopsis</tp:taxon-name-part><tp:taxon-name-part taxon-name-part-type="species" reg="juliae">juliae</tp:taxon-name-part></tp:taxon-name></italic> macrogyne.</p></caption><graphic xmlns:xlink="http://www.w3.org/1999/xlink" xlink:href="zookeys-1187-189_article-105866__-g021.jpg" position="float" orientation="portrait" xlink:type="simple" id="oo_956125.jpg"><uri content-type="original_file" xlink:type="simple">https://binary.pensoft.net/fig/956125</uri></graphic></fig></tp:treatment-sec><tp:treatment-sec><!--Section generated to contain objects referenced in tp:taxon-treatment.--><fig id="F5" position="float" orientation="portrait"><object-id xmlns:xlink="http://www.w3.org/1999/xlink" content-type="doi" xlink:type="simple">10.3897/zookeys.1187.105866.figure5</object-id><object-id xmlns:xlink="http://www.w3.org/1999/xlink" content-type="arpha" xlink:type="simple">91F0FFD8-07A6-5559-A5C0-EF6C80F91858</object-id><label>Figure 5.</label><caption><p>Principal component analyses of residuals of <italic><tp:taxon-name><tp:taxon-name-part taxon-name-part-type="genus" reg="Solenopsis">Solenopsis</tp:taxon-name-part></tp:taxon-name></italic> worker morphometric data. Each small dot represents a colony sample. Large dots represent centroids. Double rings represent type specimens or type series. Note: four workers mounted on two different pins (3 and 1 workers respectively) of the <italic><tp:taxon-name><tp:taxon-name-part taxon-name-part-type="genus" reg="Solenopsis">S.</tp:taxon-name-part><tp:taxon-name-part taxon-name-part-type="species" reg="cypridis">cypridis</tp:taxon-name-part></tp:taxon-name></italic> syntype material appear separately in the plot as red circles.</p></caption><graphic xmlns:xlink="http://www.w3.org/1999/xlink" xlink:href="zookeys-1187-189_article-105866__-g005.jpg" position="float" orientation="portrait" xlink:type="simple" id="oo_956109.jpg"><uri content-type="original_file" xlink:type="simple">https://binary.pensoft.net/fig/956109</uri></graphic></fig><supplementary-material xmlns:xlink="http://www.w3.org/1999/xlink" id="S1" position="float" orientation="portrait" xlink:type="simple"><object-id content-type="doi" xlink:type="simple">10.3897/zookeys.1187.105866.suppl1</object-id><object-id content-type="zenodo_dep_id" xlink:type="simple">10427314</object-id><object-id content-type="arpha" xlink:type="simple">56E84D0A-BD01-5C36-BA42-0F91D7A700AF</object-id><label>Supplementary material 1</label><caption><p>List of morphometrically investigated samples</p></caption><statement content-type="dataType"><label>Data type</label><p>xls</p></statement><statement content-type="notes"><label>Explanation note</label><p>Unique codes for nest samples, specimens investigated by <abbrev xlink:title="Bernhard Seifert" id="ABBRID0EWNDI" xlink:type="simple">BS</abbrev> and <abbrev xlink:title="Sándor Csősz" id="ABBRID0E1NDI" xlink:type="simple">SC</abbrev>, locality, geographic coordinates (Latitude, Longitude) in decimal format, altitude (Elevation) in meters a.s.l., collector’s name, date and depositories are provided. Unique CASENT numbers are given for type specimens.</p></statement><media xlink:href="zookeys-1187-189_article-105866__-s001.xls" mimetype="application" mime-subtype="vnd.ms-excel" position="float" orientation="portrait" xlink:type="simple" id="oo_956129.xls"><uri content-type="original_file" xlink:type="simple">https://binary.pensoft.net/file/956129</uri></media><permissions><license xlink:type="simple"><license-p>This dataset is made available under the Open Database License (http://opendatacommons.org/licenses/odbl/1.0/). The Open Database License (ODbL) is a license agreement intended to allow users to freely share, modify, and use this Dataset while maintaining this same freedom for others, provided that the original source and author(s) are credited.</license-p></license></permissions><attrib specific-use="authors">Sándor Csősz, Bernhard Seifert, Márk László, Zalimkhan M. Yusupov, Gábor Herczeg</attrib></supplementary-material><supplementary-material xmlns:xlink="http://www.w3.org/1999/xlink" id="S2" position="float" orientation="portrait" xlink:type="simple"><object-id content-type="doi" xlink:type="simple">10.3897/zookeys.1187.105866.suppl2</object-id><object-id content-type="zenodo_dep_id" xlink:type="simple">10427318</object-id><object-id content-type="arpha" xlink:type="simple">DBD91CEF-EBBB-57C2-842A-E77512841D28</object-id><label>Supplementary material 2</label><caption><p>Morphometric data of 15 continuous morphometric traits of 203 individuals collected by <abbrev xlink:title="Sándor Csősz" id="ABBRID0EUODI" xlink:type="simple">SC</abbrev> is given in µm</p></caption><statement content-type="dataType"><label>Data type</label><p>xlsx</p></statement><media xlink:href="zookeys-1187-189_article-105866__-s002.xlsx" mimetype="application" mime-subtype="vnd.openxmlformats-officedocument.spreadsheetml.sheet" position="float" orientation="portrait" xlink:type="simple" id="oo_956130.xlsx"><uri content-type="original_file" xlink:type="simple">https://binary.pensoft.net/file/956130</uri></media><permissions><license xlink:type="simple"><license-p>This dataset is made available under the Open Database License (http://opendatacommons.org/licenses/odbl/1.0/). The Open Database License (ODbL) is a license agreement intended to allow users to freely share, modify, and use this Dataset while maintaining this same freedom for others, provided that the original source and author(s) are credited.</license-p></license></permissions><attrib specific-use="authors">Sándor Csősz, Bernhard Seifert, Márk László, Zalimkhan M. Yusupov, Gábor Herczeg</attrib></supplementary-material><fig id="F8" position="float" orientation="portrait"><object-id xmlns:xlink="http://www.w3.org/1999/xlink" content-type="doi" xlink:type="simple">10.3897/zookeys.1187.105866.figure8</object-id><object-id xmlns:xlink="http://www.w3.org/1999/xlink" content-type="arpha" xlink:type="simple">C2CED869-7ADE-5D39-91AA-86B6B7DBCC88</object-id><label>Figure 8.</label><caption><p>Geographic map shows the distribution of the samples analyzed in this study. Blue dots: <italic><tp:taxon-name><tp:taxon-name-part taxon-name-part-type="genus" reg="Solenopsis">S.</tp:taxon-name-part><tp:taxon-name-part taxon-name-part-type="species" reg="juliae">juliae</tp:taxon-name-part></tp:taxon-name></italic>, ocher dots: <italic><tp:taxon-name><tp:taxon-name-part taxon-name-part-type="genus" reg="Solenopsis">S.</tp:taxon-name-part><tp:taxon-name-part taxon-name-part-type="species" reg="fugax">fugax</tp:taxon-name-part></tp:taxon-name></italic>, black dots: <italic><tp:taxon-name><tp:taxon-name-part taxon-name-part-type="genus" reg="Solenopsis">S.</tp:taxon-name-part><tp:taxon-name-part taxon-name-part-type="species" reg="cypridis">cypridis</tp:taxon-name-part></tp:taxon-name></italic>.</p></caption><graphic xmlns:xlink="http://www.w3.org/1999/xlink" xlink:href="zookeys-1187-189_article-105866__-g008.jpg" position="float" orientation="portrait" xlink:type="simple" id="oo_956112.jpg"><uri content-type="original_file" xlink:type="simple">https://binary.pensoft.net/fig/956112</uri></graphic></fig><table-wrap id="T4" position="float" orientation="portrait"><label>Table 4.</label><caption><p>Morphometric data of <italic><tp:taxon-name><tp:taxon-name-part taxon-name-part-type="genus" reg="Solenopsis">Solenopsis</tp:taxon-name-part></tp:taxon-name></italic> workers in the arrangement of arithmetic mean ± standard deviation [lower extreme, upper extreme].</p></caption><table id="TID0EPBAI" rules="all"><tbody><tr><th rowspan="1" colspan="4">Primary indices</th><th rowspan="1" colspan="4">Indices after removal of allometric variance, adjusted for CS = 480 µm</th></tr><tr><th rowspan="1" colspan="1"/><th rowspan="1" colspan="1"><italic><tp:taxon-name><tp:taxon-name-part taxon-name-part-type="genus" reg="Solenopsis">S.</tp:taxon-name-part><tp:taxon-name-part taxon-name-part-type="species" reg="cypridis">cypridis</tp:taxon-name-part></tp:taxon-name></italic> (types, <italic>n</italic> = 4)</th><th rowspan="1" colspan="1"><italic><tp:taxon-name><tp:taxon-name-part taxon-name-part-type="genus" reg="Solenopsis">S.</tp:taxon-name-part><tp:taxon-name-part taxon-name-part-type="species" reg="fugax">fugax</tp:taxon-name-part></tp:taxon-name></italic> (<italic>n</italic> = 92)</th><th rowspan="1" colspan="1"><italic><tp:taxon-name><tp:taxon-name-part taxon-name-part-type="genus" reg="Solenopsis">S.</tp:taxon-name-part><tp:taxon-name-part taxon-name-part-type="species" reg="juliae">juliae</tp:taxon-name-part></tp:taxon-name></italic> (<italic>n</italic> = 66)</th><th rowspan="1" colspan="1"/><th rowspan="1" colspan="1"><italic><tp:taxon-name><tp:taxon-name-part taxon-name-part-type="genus" reg="Solenopsis">S.</tp:taxon-name-part><tp:taxon-name-part taxon-name-part-type="species" reg="cypridis">cypridis</tp:taxon-name-part></tp:taxon-name></italic> (types, <italic>n</italic> = 4)</th><th rowspan="1" colspan="1"><italic><tp:taxon-name><tp:taxon-name-part taxon-name-part-type="genus" reg="Solenopsis">S.</tp:taxon-name-part><tp:taxon-name-part taxon-name-part-type="species" reg="fugax">fugax</tp:taxon-name-part></tp:taxon-name></italic> (<italic>n</italic> = 92)</th><th rowspan="1" colspan="1"><italic><tp:taxon-name><tp:taxon-name-part taxon-name-part-type="genus" reg="Solenopsis">S.</tp:taxon-name-part><tp:taxon-name-part taxon-name-part-type="species" reg="juliae">juliae</tp:taxon-name-part></tp:taxon-name></italic> (<italic>n</italic> = 66)</th></tr><tr><td rowspan="1" colspan="1">CS [µm]</td><td rowspan="1" colspan="1">515 ± 38 [462, 552]</td><td rowspan="1" colspan="1">491 ± 67 [377, 660]</td><td rowspan="1" colspan="1">460 ± 48 [385, 560]</td><td rowspan="1" colspan="1">CS [µm]</td><td rowspan="1" colspan="1">515 ± 38 [462, 552]</td><td rowspan="1" colspan="1">491 ± 67 [377, 660]</td><td rowspan="1" colspan="1">460 ± 48 [385, 560]</td></tr><tr><td rowspan="1" colspan="1">CL/CW</td><td rowspan="1" colspan="1">1.143 ± 0.036 [1.110, 1.182]</td><td rowspan="1" colspan="1">1.177 ± 0.044 [1.068, 1.261]</td><td rowspan="1" colspan="1">1.163 ± 0.034 [1.084, 1.242]</td><td rowspan="1" colspan="1">CL/CW<sub>480</sub></td><td rowspan="1" colspan="1">1.159 ± 0.028 [1.137, 1.200]</td><td rowspan="1" colspan="1">1.184 ± 0.022 [1.136, 1.238]</td><td rowspan="1" colspan="1">1.152 ± 0.020 [1.102, 1.200]</td></tr><tr><td rowspan="1" colspan="1">SL/CS</td><td rowspan="1" colspan="1">0.691 ± 0.010 [0.679, 0.700]</td><td rowspan="1" colspan="1">0.703 ± 0.016 [0.659, 0.738]</td><td rowspan="1" colspan="1">0.695 ± 0.015 [0.652, 0.731]</td><td rowspan="1" colspan="1">SL/CS<sub>480</sub></td><td rowspan="1" colspan="1">0.696 ± 0.007 [0.688, 0.705]</td><td rowspan="1" colspan="1">0.705 ± 0.014 [0.666, 0.739]</td><td rowspan="1" colspan="1">0.692 ± 0.013 [0.659, 0.717]</td></tr><tr><td rowspan="1" colspan="1">FL/CS</td><td rowspan="1" colspan="1">0.230 ± 0.010 [0.219, 0.241]</td><td rowspan="1" colspan="1">0.231 ± 0.010 [0.203, 0.257]</td><td rowspan="1" colspan="1">0.218 ± 0.007 [0.204, 0.237]</td><td rowspan="1" colspan="1">FL/CS<sub>480</sub></td><td rowspan="1" colspan="1">0.230 ± 0.009 [0.219, 0.241]</td><td rowspan="1" colspan="1">0.231 ± 0.010 [0.203, 0.258]</td><td rowspan="1" colspan="1">0.218 ± 0.007 [0.205, 0.237]</td></tr><tr><td rowspan="1" colspan="1">FR/CS</td><td rowspan="1" colspan="1">0.230 ± 0.010 [0.219, 0.241]</td><td rowspan="1" colspan="1">0.221 ± 0.009 [0.198, 0.244]</td><td rowspan="1" colspan="1">0.209 ± 0.008 [0.190, 0.237]</td><td rowspan="1" colspan="1">FR/CS<sub>480</sub></td><td rowspan="1" colspan="1">0.230 ± 0.009 [0.219, 0.241]</td><td rowspan="1" colspan="1">0.221 ± 0.009 [0.199, 0.242]</td><td rowspan="1" colspan="1">0.210 ± 0.008 [0.189, 0.237]</td></tr><tr><td rowspan="1" colspan="1">EL/CS</td><td rowspan="1" colspan="1">0.098 ± 0.014 [0.085, 0.113]</td><td rowspan="1" colspan="1">0.092 ± 0.011 [0.064, 0.124]</td><td rowspan="1" colspan="1">0.095 ± 0.007 [0.082, 0.116]</td><td rowspan="1" colspan="1">EL/CS<sub>480</sub></td><td rowspan="1" colspan="1">0.095 ± 0.011 [0.082, 0.106]</td><td rowspan="1" colspan="1">0.091 ± 0.010 [0.060, 0.125]</td><td rowspan="1" colspan="1">0.096 ± 0.005 [0.081, 0.109]</td></tr><tr><td rowspan="1" colspan="1">PrOc/CS</td><td rowspan="1" colspan="1">0.199 ± 0.013 [0.187, 0.217]</td><td rowspan="1" colspan="1">0.191 ± 0.010 [0.169, 0.214]</td><td rowspan="1" colspan="1">0.185 ± 0.008 [0.168, 0.202]</td><td rowspan="1" colspan="1">PrOc/CS<sub>480</sub></td><td rowspan="1" colspan="1">0.200 ± 0.012 [0.188, 0.216]</td><td rowspan="1" colspan="1">0.191 ± 0.010 [0.170, 0.214]</td><td rowspan="1" colspan="1">0.184 ± 0.008 [0.168, 0.201]</td></tr><tr><td rowspan="1" colspan="1">CLSPLM /CS</td><td rowspan="1" colspan="1">0.066 ± 0.004 [0.059, 0.069]</td><td rowspan="1" colspan="1">0.058 ± 0.006 [0.046, 0.072]</td><td rowspan="1" colspan="1">0.055 ± 0.006 [0.040, 0.070]</td><td rowspan="1" colspan="1">CLSPLM /CS<sub>480</sub></td><td rowspan="1" colspan="1">0.067 ± 0.005 [0.060, 0.071]</td><td rowspan="1" colspan="1">0.058 ± 0.005 [0.043, 0.073]</td><td rowspan="1" colspan="1">0.055 ± 0.006 [0.040, 0.069]</td></tr><tr><td rowspan="1" colspan="1">CLSPLL /CS</td><td rowspan="1" colspan="1">0.021 ± 0.005 [0.016, 0.027]</td><td rowspan="1" colspan="1">0.021 ± 0.006 [0.007, 0.036]</td><td rowspan="1" colspan="1">0.019 ± 0.004 [0.011, 0.028]</td><td rowspan="1" colspan="1">CLSPLL /CS<sub>480</sub></td><td rowspan="1" colspan="1">0.021 ± 0.005 [0.017, 0.027]</td><td rowspan="1" colspan="1">0.021 ± 0.006 [0.007, 0.041]</td><td rowspan="1" colspan="1">0.018 ± 0.004 [0.011, 0.030]</td></tr><tr><td rowspan="1" colspan="1">CLSPD /CS</td><td rowspan="1" colspan="1">0.157 ± 0.015 [0.142, 0.174]</td><td rowspan="1" colspan="1">0.124 ± 0.014 [0.091, 0.154]</td><td rowspan="1" colspan="1">0.146 ± 0.010 [0.120, 0.168]</td><td rowspan="1" colspan="1">CLSPD /CS<sub>480</sub></td><td rowspan="1" colspan="1">0.154 ± 0.014 [0.137, 0.170]</td><td rowspan="1" colspan="1">0.123 ± 0.012 [0.093, 0.149]</td><td rowspan="1" colspan="1">0.148 ± 0.009 [0.128, 0.164]</td></tr><tr><td rowspan="1" colspan="1">ML/CS</td><td rowspan="1" colspan="1">1.186 ± 0.024 [1.164, 1.216]</td><td rowspan="1" colspan="1">1.214 ± 0.029 [1.133, 1.303]</td><td rowspan="1" colspan="1">1.155 ± 0.019 [1.104, 1.186]</td><td rowspan="1" colspan="1">ML/CS<sub>480</sub></td><td rowspan="1" colspan="1">1.186 ± 0.024 [1.164, 1.216]</td><td rowspan="1" colspan="1">1.214 ± 0.029 [1.133, 1.303]</td><td rowspan="1" colspan="1">1.155 ± 0.019 [1.104, 1.185]</td></tr><tr><td rowspan="1" colspan="1">MW/CS</td><td rowspan="1" colspan="1">0.596 ± 0.004 [0.591, 0.600]</td><td rowspan="1" colspan="1">0.600 ± 0.012 [0.577, 0.631]</td><td rowspan="1" colspan="1">0.587 ± 0.012 [0.565, 0.617]</td><td rowspan="1" colspan="1">MW/CS<sub>480</sub></td><td rowspan="1" colspan="1">0.600 ± 0.005 [0.595, 0.606]</td><td rowspan="1" colspan="1">0.601 ± 0.013 [0.573, 0.637]</td><td rowspan="1" colspan="1">0.585 ± 0.010 [0.565, 0.612]</td></tr><tr><td rowspan="1" colspan="1">MpGr /CS</td><td rowspan="1" colspan="1">0.034 ± 0.005 [0.027, 0.038]</td><td rowspan="1" colspan="1">0.028 ± 0.009 [0.009, 0.058]</td><td rowspan="1" colspan="1">0.027 ± 0.005 [0.014, 0.039]</td><td rowspan="1" colspan="1">MpGr /CS<sub>480</sub></td><td rowspan="1" colspan="1">0.035 ± 0.005 [0.028, 0.040]</td><td rowspan="1" colspan="1">0.028 ± 0.009 [0.009, 0.058]</td><td rowspan="1" colspan="1">0.027 ± 0.005 [0.014, 0.039]</td></tr><tr><td rowspan="1" colspan="1">PEW/CS</td><td rowspan="1" colspan="1">0.313 ± 0.009 [0.307, 0.326]</td><td rowspan="1" colspan="1">0.321 ± 0.014 [0.279, 0.356]</td><td rowspan="1" colspan="1">0.295 ± 0.014 [0.269, 0.334]</td><td rowspan="1" colspan="1">PEW/CS<sub>480</sub></td><td rowspan="1" colspan="1">0.311 ± 0.009 [0.304, 0.324]</td><td rowspan="1" colspan="1">0.320 ± 0.014 [0.281, 0.351]</td><td rowspan="1" colspan="1">0.296 ± 0.014 [0.268, 0.336]</td></tr><tr><td rowspan="1" colspan="1">PPW/CS</td><td rowspan="1" colspan="1">0.320 ± 0.009 [0.313, 0.332]</td><td rowspan="1" colspan="1">0.333 ± 0.012 [0.301, 0.373]</td><td rowspan="1" colspan="1">0.326 ± 0.013 [0.289, 0.366]</td><td rowspan="1" colspan="1">PPW/CS<sub>480</sub></td><td rowspan="1" colspan="1">0.322 ± 0.010 [0.313, 0.335]</td><td rowspan="1" colspan="1">0.333 ± 0.013 [0.306, 0.371]</td><td rowspan="1" colspan="1">0.324 ± 0.012 [0.290, 0.362]</td></tr><tr><td rowspan="1" colspan="1">PEH/CS</td><td rowspan="1" colspan="1">0.369 ± 0.016 [0.353, 0.390]</td><td rowspan="1" colspan="1">0.386 ± 0.013 [0.354, 0.418]</td><td rowspan="1" colspan="1">0.371 ± 0.015 [0.343, 0.402]</td><td rowspan="1" colspan="1">PEH/CS<sub>480</sub></td><td rowspan="1" colspan="1">0.375 ± 0.011 [0.364, 0.387]</td><td rowspan="1" colspan="1">0.388 ± 0.011 [0.361, 0.411]</td><td rowspan="1" colspan="1">0.368 ± 0.012 [0.341, 0.394]</td></tr><tr><td rowspan="1" colspan="1">PPH/CS</td><td rowspan="1" colspan="1">0.307 ± 0.015 [0.295, 0.328]</td><td rowspan="1" colspan="1">0.307 ± 0.013 [0.272, 0.369]</td><td rowspan="1" colspan="1">0.297 ± 0.010 [0.270, 0.319]</td><td rowspan="1" colspan="1">PPH/CS<sub>480</sub></td><td rowspan="1" colspan="1">0.307 ± 0.015 [0.296, 0.328]</td><td rowspan="1" colspan="1">0.303 ± 0.013 [0.268, 0.364]</td><td rowspan="1" colspan="1">0.292 ± 0.010 [0.266, 0.314]</td></tr></tbody></table></table-wrap><table-wrap id="T5" position="float" orientation="portrait"><label>Table 5.</label><caption><p>Morphometric data of <italic><tp:taxon-name><tp:taxon-name-part taxon-name-part-type="genus" reg="Solenopsis">Solenopsis</tp:taxon-name-part></tp:taxon-name></italic> gynes in the arrangement of arithmetic mean ± standard deviation [lower extreme, upper extreme].</p></caption><table id="TID0E42AI" rules="all"><tbody><tr><th rowspan="1" colspan="4">Primary indices</th><th rowspan="1" colspan="4">Indices after removal of allometric variance, adjusted for CS = 850 µm</th></tr><tr><th rowspan="1" colspan="1"/><th rowspan="1" colspan="1"><italic><tp:taxon-name><tp:taxon-name-part taxon-name-part-type="genus" reg="Solenopsis">S.</tp:taxon-name-part><tp:taxon-name-part taxon-name-part-type="species" reg="cypridis">cypridis</tp:taxon-name-part></tp:taxon-name></italic> types, <italic>n</italic> = 2</th><th rowspan="1" colspan="1"><italic><tp:taxon-name><tp:taxon-name-part taxon-name-part-type="genus" reg="Solenopsis">S.</tp:taxon-name-part><tp:taxon-name-part taxon-name-part-type="species" reg="fugax">fugax</tp:taxon-name-part></tp:taxon-name></italic> (<italic>n</italic> = 32)</th><th rowspan="1" colspan="1"><italic><tp:taxon-name><tp:taxon-name-part taxon-name-part-type="genus" reg="Solenopsis">S.</tp:taxon-name-part><tp:taxon-name-part taxon-name-part-type="species" reg="juliae">juliae</tp:taxon-name-part></tp:taxon-name></italic> (<italic>n</italic> = 12)</th><th rowspan="1" colspan="1"/><th rowspan="1" colspan="1"><italic><tp:taxon-name><tp:taxon-name-part taxon-name-part-type="genus" reg="Solenopsis">S.</tp:taxon-name-part><tp:taxon-name-part taxon-name-part-type="species" reg="cypridis">cypridis</tp:taxon-name-part></tp:taxon-name></italic> types, <italic>n</italic> = 2</th><th rowspan="1" colspan="1"><italic><tp:taxon-name><tp:taxon-name-part taxon-name-part-type="genus" reg="Solenopsis">S.</tp:taxon-name-part><tp:taxon-name-part taxon-name-part-type="species" reg="fugax">fugax</tp:taxon-name-part></tp:taxon-name></italic> (<italic>n</italic> = 32)</th><th rowspan="1" colspan="1"><italic><tp:taxon-name><tp:taxon-name-part taxon-name-part-type="genus" reg="Solenopsis">S.</tp:taxon-name-part><tp:taxon-name-part taxon-name-part-type="species" reg="juliae">juliae</tp:taxon-name-part></tp:taxon-name></italic> (<italic>n</italic> = 12)</th></tr><tr><td rowspan="1" colspan="1">CS [µm]</td><td rowspan="1" colspan="1">972 ± 4 [969, 975]</td><td rowspan="1" colspan="1">897 ± 29 [818, 941]</td><td rowspan="1" colspan="1">798 ± 11 [777, 814]</td><td rowspan="1" colspan="1">CS [µm]</td><td rowspan="1" colspan="1">972 ± 4 [969, 975]</td><td rowspan="1" colspan="1">897 ± 29 [818, 941]</td><td rowspan="1" colspan="1">798 ± 11 [777, 814]</td></tr><tr><td rowspan="1" colspan="1">CL/CW</td><td rowspan="1" colspan="1">0.890 ± 0.008 [0.884, 0.895]</td><td rowspan="1" colspan="1">0.939 ± 0.026 [0.895, 0.988]</td><td rowspan="1" colspan="1">0.969 ± 0.011 [0.953, 0.988]</td><td rowspan="1" colspan="1">CL/CW<sub>850</sub></td><td rowspan="1" colspan="1">0.924 ± 0.007 [0.919, 0.928]</td><td rowspan="1" colspan="1">0.952 ± 0.024 [0.912, 1.004]</td><td rowspan="1" colspan="1">0.953 ± 0.012 [0.937, 0.975]</td></tr><tr><td rowspan="1" colspan="1">SL/CS</td><td rowspan="1" colspan="1">0.630 ± 0.012 [0.622, 0.639]</td><td rowspan="1" colspan="1">0.637 ± 0.015 [0.602, 0.667]</td><td rowspan="1" colspan="1">0.657 ± 0.013 [0.630, 0.678]</td><td rowspan="1" colspan="1">SL/CS<sub>850</sub></td><td rowspan="1" colspan="1">0.664 ± 0.011 [0.656, 0.672]</td><td rowspan="1" colspan="1">0.650 ± 0.014 [0.620, 0.676]</td><td rowspan="1" colspan="1">0.643 ± 0.013 [0.618, 0.666]</td></tr><tr><td rowspan="1" colspan="1">FL/CS</td><td rowspan="1" colspan="1">0.281 ± 0.003 [0.279, 0.283]</td><td rowspan="1" colspan="1">0.253 ± 0.011 [0.233, 0.282]</td><td rowspan="1" colspan="1">0.245 ± 0.010 [0.224, 0.267]</td><td rowspan="1" colspan="1">FL/CS<sub>850</sub></td><td rowspan="1" colspan="1">0.302 ± 0.002 [0.301, 0.304]</td><td rowspan="1" colspan="1">0.260 ± 0.010 [0.244, 0.291]</td><td rowspan="1" colspan="1">0.237 ± 0.009 [0.218, 0.258]</td></tr><tr><td rowspan="1" colspan="1">FR/CS</td><td rowspan="1" colspan="1">0.281 ± 0.003 [0.279, 0.283]</td><td rowspan="1" colspan="1">0.252 ± 0.009 [0.233, 0.264]</td><td rowspan="1" colspan="1">0.240 ± 0.008 [0.221, 0.250]</td><td rowspan="1" colspan="1">FR/CS<sub>850</sub></td><td rowspan="1" colspan="1">0.302 ± 0.002 [0.300, 0.303]</td><td rowspan="1" colspan="1">0.259 ± 0.008 [0.244, 0.273]</td><td rowspan="1" colspan="1">0.233 ± 0.008 [0.214, 0.243]</td></tr><tr><td rowspan="1" colspan="1">EL/CS</td><td rowspan="1" colspan="1">0.304 ± 0.004 [0.301, 0.307]</td><td rowspan="1" colspan="1">0.287 ± 0.010 [0.271, 0.312]</td><td rowspan="1" colspan="1">0.295 ± 0.011 [0.278, 0.312]</td><td rowspan="1" colspan="1">EL/CS<sub>850</sub></td><td rowspan="1" colspan="1">0.324 ± 0.004 [0.321, 0.326]</td><td rowspan="1" colspan="1">0.294 ± 0.009 [0.276, 0.315]</td><td rowspan="1" colspan="1">0.287 ± 0.010 [0.273, 0.301]</td></tr><tr><td rowspan="1" colspan="1">PrOc/CS</td><td rowspan="1" colspan="1">0.126 ± 0.000 [0.126, 0.126]</td><td rowspan="1" colspan="1">0.119 ± 0.008 [0.102, 0.134]</td><td rowspan="1" colspan="1">0.125 ± 0.007 [0.115, 0.138]</td><td rowspan="1" colspan="1">PrOc/CS<sub>850</sub></td><td rowspan="1" colspan="1">0.115 ± 0.000 [0.115, 0.115]</td><td rowspan="1" colspan="1">0.115 ± 0.008 [0.101, 0.129]</td><td rowspan="1" colspan="1">0.131 ± 0.007 [0.119, 0.144]</td></tr><tr><td rowspan="1" colspan="1">CLSPLM /CS</td><td rowspan="1" colspan="1">0.055 ± 0.004 [0.052, 0.058]</td><td rowspan="1" colspan="1">0.050 ± 0.006 [0.037, 0.063]</td><td rowspan="1" colspan="1">0.050 ± 0.006 [0.037, 0.060]</td><td rowspan="1" colspan="1">CLSPLM /CS<sub>850</sub></td><td rowspan="1" colspan="1">0.053 ± 0.004 [0.050, 0.056]</td><td rowspan="1" colspan="1">0.049 ± 0.006 [0.036, 0.061]</td><td rowspan="1" colspan="1">0.050 ± 0.006 [0.037, 0.061]</td></tr><tr><td rowspan="1" colspan="1">CLSPLL /CS</td><td rowspan="1" colspan="1">0.014 ± 0.001 [0.013, 0.014]</td><td rowspan="1" colspan="1">0.015 ± 0.004 [0.007, 0.024]</td><td rowspan="1" colspan="1">0.012 ± 0.003 [0.005, 0.017]</td><td rowspan="1" colspan="1">CLSPLL /CS<sub>850</sub></td><td rowspan="1" colspan="1">0.009 ± 0.001 [0.009, 0.009]</td><td rowspan="1" colspan="1">0.013 ± 0.003 [0.006, 0.019]</td><td rowspan="1" colspan="1">0.016 ± 0.005 [0.006, 0.023]</td></tr><tr><td rowspan="1" colspan="1">CLSPD /CS</td><td rowspan="1" colspan="1">0.174 ± 0.008 [0.168, 0.180]</td><td rowspan="1" colspan="1">0.141 ± 0.008 [0.126, 0.157]</td><td rowspan="1" colspan="1">0.162 ± 0.011 [0.145, 0.185]</td><td rowspan="1" colspan="1">CLSPD /CS<sub>850</sub></td><td rowspan="1" colspan="1">0.174 ± 0.008 [0.168, 0.179]</td><td rowspan="1" colspan="1">0.141 ± 0.008 [0.126, 0.157]</td><td rowspan="1" colspan="1">0.162 ± 0.011 [0.145, 0.185]</td></tr><tr><td rowspan="1" colspan="1">MW/CS</td><td rowspan="1" colspan="1">1.154 ± 0.018 [1.142, 1.167]</td><td rowspan="1" colspan="1">1.117 ± 0.048 [1.043, 1.257]</td><td rowspan="1" colspan="1">1.016 ± 0.030 [0.962, 1.080]</td><td rowspan="1" colspan="1">MW/CS<sub>850</sub></td><td rowspan="1" colspan="1">1.069 ± 0.013 [1.059, 1.078]</td><td rowspan="1" colspan="1">1.083 ± 0.042 [1.004, 1.189]</td><td rowspan="1" colspan="1">1.052 ± 0.034 [0.994, 1.134]</td></tr><tr><td rowspan="1" colspan="1">MH/CS</td><td rowspan="1" colspan="1">1.334 ± 0.055 [1.295, 1.373]</td><td rowspan="1" colspan="1">1.315 ± 0.043 [1.240, 1.397]</td><td rowspan="1" colspan="1">1.248 ± 0.048 [1.175, 1.330]</td><td rowspan="1" colspan="1">MH/CS<sub>850</sub></td><td rowspan="1" colspan="1">1.250 ± 0.054 [1.212, 1.289]</td><td rowspan="1" colspan="1">1.276 ± 0.038 [1.214, 1.358]</td><td rowspan="1" colspan="1">1.270 ± 0.054 [1.191, 1.357]</td></tr><tr><td rowspan="1" colspan="1">ML/CS</td><td rowspan="1" colspan="1">2.093 ± 0.042 [2.064, 2.123]</td><td rowspan="1" colspan="1">2.072 ± 0.050 [1.958, 2.163]</td><td rowspan="1" colspan="1">1.991 ± 0.048 [1.912, 2.085]</td><td rowspan="1" colspan="1">ML/CS<sub>850</sub></td><td rowspan="1" colspan="1">2.026 ± 0.038 [1.999, 2.053]</td><td rowspan="1" colspan="1">2.046 ± 0.046 [1.929, 2.124]</td><td rowspan="1" colspan="1">2.020 ± 0.053 [1.939, 2.127]</td></tr><tr><td rowspan="1" colspan="1">PEW/CS</td><td rowspan="1" colspan="1">0.490</td><td rowspan="1" colspan="1">0.463 ± 0.026 [0.401, 0.527]</td><td rowspan="1" colspan="1">0.421 ± 0.017 [0.384, 0.452]</td><td rowspan="1" colspan="1">PEW/CS<sub>850</sub></td><td rowspan="1" colspan="1">0.510</td><td rowspan="1" colspan="1">0.470 ± 0.026 [0.403, 0.534]</td><td rowspan="1" colspan="1">0.414 ± 0.016 [0.378, 0.442]</td></tr><tr><td rowspan="1" colspan="1">PPW/CS</td><td rowspan="1" colspan="1">0.565</td><td rowspan="1" colspan="1">0.513 ± 0.029 [0.449, 0.565]</td><td rowspan="1" colspan="1">0.496 ± 0.025 [0.440, 0.526]</td><td rowspan="1" colspan="1">PPW/CS<sub>850</sub></td><td rowspan="1" colspan="1">0.604</td><td rowspan="1" colspan="1">0.526 ± 0.029 [0.465, 0.579]</td><td rowspan="1" colspan="1">0.482 ± 0.024 [0.428, 0.510]</td></tr><tr><td rowspan="1" colspan="1">PEH/CS</td><td rowspan="1" colspan="1">0.494 ± 0.014 [0.484, 0.503]</td><td rowspan="1" colspan="1">0.493 ± 0.020 [0.451, 0.529]</td><td rowspan="1" colspan="1">0.476 ± 0.018 [0.450, 0.505]</td><td rowspan="1" colspan="1">PEH/CS<sub>850</sub></td><td rowspan="1" colspan="1">0.481 ± 0.013 [0.472, 0.490]</td><td rowspan="1" colspan="1">0.488 ± 0.019 [0.449, 0.526]</td><td rowspan="1" colspan="1">0.482 ± 0.018 [0.455, 0.512]</td></tr><tr><td rowspan="1" colspan="1">PPH/CS</td><td rowspan="1" colspan="1">0.515 ± 0.010 [0.508, 0.522]</td><td rowspan="1" colspan="1">0.479 ± 0.023 [0.417, 0.522]</td><td rowspan="1" colspan="1">0.470 ± 0.020 [0.429, 0.492]</td><td rowspan="1" colspan="1">PPH/CS<sub>850</sub></td><td rowspan="1" colspan="1">0.528 ± 0.017 [0.516, 0.540]</td><td rowspan="1" colspan="1">0.483 ± 0.023 [0.422, 0.527]</td><td rowspan="1" colspan="1">0.465 ± 0.019 [0.424, 0.484]</td></tr></tbody></table></table-wrap><fig id="F11" position="float" orientation="portrait"><object-id xmlns:xlink="http://www.w3.org/1999/xlink" content-type="doi" xlink:type="simple">10.3897/zookeys.1187.105866.figure11</object-id><object-id xmlns:xlink="http://www.w3.org/1999/xlink" content-type="arpha" xlink:type="simple">66AA3414-8ACD-532C-8CE6-2F833DE37D8D</object-id><label>Figure 11.</label><caption><p>Head of minor worker of <italic><tp:taxon-name><tp:taxon-name-part taxon-name-part-type="genus" reg="Solenopsis">Solenopsis</tp:taxon-name-part><tp:taxon-name-part taxon-name-part-type="species" reg="fugax">fugax</tp:taxon-name-part></tp:taxon-name></italic> in full-face view.</p></caption><graphic xmlns:xlink="http://www.w3.org/1999/xlink" xlink:href="zookeys-1187-189_article-105866__-g011.jpg" position="float" orientation="portrait" xlink:type="simple" id="oo_956115.jpg"><uri content-type="original_file" xlink:type="simple">https://binary.pensoft.net/fig/956115</uri></graphic></fig><fig id="F13" position="float" orientation="portrait"><object-id xmlns:xlink="http://www.w3.org/1999/xlink" content-type="doi" xlink:type="simple">10.3897/zookeys.1187.105866.figure13</object-id><object-id xmlns:xlink="http://www.w3.org/1999/xlink" content-type="arpha" xlink:type="simple">7D775D3A-F86C-5CB9-896F-F2A5B469B263</object-id><label>Figure 13.</label><caption><p>Head of a macrogyne of <italic><tp:taxon-name><tp:taxon-name-part taxon-name-part-type="genus" reg="Solenopsis">Solenopsis</tp:taxon-name-part><tp:taxon-name-part taxon-name-part-type="species" reg="fugax">fugax</tp:taxon-name-part></tp:taxon-name></italic> in full-face view.</p></caption><graphic xmlns:xlink="http://www.w3.org/1999/xlink" xlink:href="zookeys-1187-189_article-105866__-g013.jpg" position="float" orientation="portrait" xlink:type="simple" id="oo_956117.jpg"><uri content-type="original_file" xlink:type="simple">https://binary.pensoft.net/fig/956117</uri></graphic></fig></tp:treatment-sec><ref-list><ref id="B10"><mixed-citation xmlns:xlink="http://www.w3.org/1999/xlink" xlink:type="simple"><person-group><name name-style="western"><surname>Dlussky</surname><given-names>GM</given-names></name><name name-style="western"><surname>Radchenko</surname><given-names>AG</given-names></name></person-group> (<year>1994</year>) <article-title>Ants of the genus <italic><tp:taxon-name><tp:taxon-name-part taxon-name-part-type="genus">Diplorhoptrum</tp:taxon-name-part></tp:taxon-name></italic> (<tp:taxon-name><tp:taxon-name-part taxon-name-part-type="order">Hymenoptera</tp:taxon-name-part></tp:taxon-name>, <tp:taxon-name><tp:taxon-name-part taxon-name-part-type="family">Formicidae</tp:taxon-name-part></tp:taxon-name>) Central Palaearctic.</article-title><source>Zoologicheskij Zhurnal</source><volume>73</volume>(<issue>2</issue>): <fpage>102</fpage>–<lpage>111</lpage>. [In Russian]</mixed-citation></ref><ref id="B32"><mixed-citation xmlns:xlink="http://www.w3.org/1999/xlink" xlink:type="simple"><person-group><name name-style="western"><surname>Yusupov</surname><given-names>ZM</given-names></name></person-group> (<year>2014</year>) <article-title>Two ant species (<tp:taxon-name><tp:taxon-name-part taxon-name-part-type="order">Hymenoptera</tp:taxon-name-part></tp:taxon-name>, <tp:taxon-name><tp:taxon-name-part taxon-name-part-type="family">Formicidae</tp:taxon-name-part></tp:taxon-name>) from the Northern Caucasus, new to the fauna of Russia.</article-title><source>Entomological Review</source><volume>94</volume>(<issue>2</issue>): <fpage>256</fpage>–<lpage>257</lpage>. <ext-link xlink:href="10.1134/S0013873814020195" ext-link-type="doi" xlink:type="simple">https://doi.org/10.1134/S0013873814020195</ext-link></mixed-citation></ref></ref-list></tp:taxon-treatment>
