# Supplementary material for: ﻿Broadly sympatric occurrence of two thief ant species Solenopsisfugax (Latreille, 1798) and S.juliae (Arakelian, 1991) in the East European Pontic-Caspian region (Hymenoptera, Formicidae) is disclosed
Source: Zookeys. 2023 Dec 21;1187:189–222. doi: 10.3897/zookeys.1187.105866 (PMC10756144; doi:10.3897/zookeys.1187.105866)
Supplement: XML Treatment for Solenopsis cypridis [file zookeys.1187.105866-treatment8.xml]

<!DOCTYPE tp:taxon-treatment
  PUBLIC "-//TaxonX//DTD Taxonomic Treatment Publishing DTD v0 20100105//EN" "tax-treatment-NSO.dtd">
<tp:taxon-treatment xmlns:tp="http://www.plazi.org/taxpub"><tp:treatment-meta><kwd-group><label>Taxon classification</label><kwd>
                <named-content content-type="kingdom">Animalia</named-content>
              </kwd><kwd>
                <named-content content-type="order">Asterales</named-content>
              </kwd><kwd>
                <named-content content-type="family">Campanulaceae</named-content>
              </kwd></kwd-group><mixed-citation publication-type="journal"><person-group><name><surname>Csősz</surname><given-names>Sándor</given-names></name><name><surname>Seifert</surname><given-names>Bernhard</given-names></name><name><surname>László</surname><given-names>Márk</given-names></name><name><surname>Yusupov</surname><given-names>Zalimkhan M.</given-names></name><name><surname>Herczeg</surname><given-names>Gábor</given-names></name></person-group><article-title>﻿Broadly sympatric occurrence of two thief ant species <italic><tp:taxon-name><tp:taxon-name-part taxon-name-part-type="genus" reg="Solenopsis">Solenopsis</tp:taxon-name-part><tp:taxon-name-part taxon-name-part-type="species" reg="fugax">fugax</tp:taxon-name-part></tp:taxon-name></italic> (Latreille, 1798) and <italic><tp:taxon-name><tp:taxon-name-part taxon-name-part-type="genus" reg="Solenopsis">S.</tp:taxon-name-part><tp:taxon-name-part taxon-name-part-type="species" reg="juliae">juliae</tp:taxon-name-part></tp:taxon-name></italic> (Arakelian, 1991) in the East European Pontic-Caspian region (<tp:taxon-name><tp:taxon-name-part taxon-name-part-type="order">Hymenoptera</tp:taxon-name-part></tp:taxon-name>, <tp:taxon-name><tp:taxon-name-part taxon-name-part-type="family">Formicidae</tp:taxon-name-part></tp:taxon-name>) is disclosed</article-title><source>Zookeys</source><day>21</day><month>12</month><year>2023</year><volume>1187</volume><fpage>189</fpage><lpage>222</lpage><pub-id pub-id-type="doi">10.3897/zookeys.1187.105866</pub-id></mixed-citation></tp:treatment-meta><tp:nomenclature><label>﻿</label><tp:taxon-name>
              <object-id xmlns:xlink="http://www.w3.org/1999/xlink" content-type="arpha" xlink:type="simple">1537AF8B-8B0B-5AFE-8EE2-9BC37951133D</object-id>
              <tp:taxon-name-part taxon-name-part-type="genus" reg="Solenopsis">Solenopsis</tp:taxon-name-part>
              <tp:taxon-name-part taxon-name-part-type="species" reg="cypridis">cypridis</tp:taxon-name-part>
            </tp:taxon-name><tp:taxon-authority>Santschi, 1934</tp:taxon-authority><tp:nomenclature-citation-list><tp:nomenclature-citation><tp:taxon-name>
                  <tp:taxon-name-part taxon-name-part-type="genus" reg="Solenopsis">Solenopsis</tp:taxon-name-part>
                  <tp:taxon-name-part taxon-name-part-type="species" reg="fugax">fugax</tp:taxon-name-part>
                  <tp:taxon-name-part taxon-name-part-type="infraspecific-rank">var.</tp:taxon-name-part>
                  <tp:taxon-name-part taxon-name-part-type="variety" reg="cypridis">cypridis</tp:taxon-name-part>
                </tp:taxon-name><comment>Santschi, 1934. [type investigation]</comment></tp:nomenclature-citation></tp:nomenclature-citation-list></tp:nomenclature><tp:treatment-sec sec-type="notes" id="SECID0EZXBI"><title>Notes.</title><p>This species has been described from Limassol in Cyprus.</p><p>Four syntype workers and two gynes were investigated from the neotype nest sample, labelled “Chypre 3 Limassol 15. x 30 Mar.....”, “<tp:taxon-name><tp:taxon-name-part taxon-name-part-type="genus" reg="Solenopsis">S.</tp:taxon-name-part><tp:taxon-name-part taxon-name-part-type="species" reg="fugax">fugax</tp:taxon-name-part><tp:taxon-name-part taxon-name-part-type="subspecies" reg="cypridis">cypridis</tp:taxon-name-part></tp:taxon-name> Sant” and “ANTWEB <ext-link xmlns:xlink="http://www.w3.org/1999/xlink" xlink:href="http://www.antweb.org/specimen/CASENT0913887" ext-link-type="uri" xlink:type="simple">CASENT0913887</ext-link>”, depository NHM Basel.</p></tp:treatment-sec><tp:treatment-sec sec-type="diagnosis" id="SECID0ETYBI"><title>Diagnosis.</title><p><bold><italic>Worker</italic></bold> (Table <xref ref-type="table" rid="T4">4</xref>; Figs <xref ref-type="fig" rid="F23">23</xref>, <xref ref-type="fig" rid="F24">24</xref>; images <ext-link xmlns:xlink="http://www.w3.org/1999/xlink" xlink:href="http://www.antweb.org/specimen/CASENT0913887" ext-link-type="uri" xlink:type="simple">CASENT0913887</ext-link> in <ext-link xmlns:xlink="http://www.w3.org/1999/xlink" xlink:type="simple" ext-link-type="uri" xlink:href="http://www.Antweb.org">www.antweb.org</ext-link>): larger than <italic><tp:taxon-name><tp:taxon-name-part taxon-name-part-type="genus" reg="Solenopsis"/><tp:taxon-name-part taxon-name-part-type="species" reg="fugax">fugax</tp:taxon-name-part></tp:taxon-name></italic>, mean CS = 515 µm. All shape ratios given below are mean values allometrically corrected for CS = 480 µm. Head less elongated than in <italic><tp:taxon-name><tp:taxon-name-part taxon-name-part-type="genus" reg="Solenopsis"/><tp:taxon-name-part taxon-name-part-type="species" reg="fugax">fugax</tp:taxon-name-part></tp:taxon-name></italic>, CL/CW<sub>480</sub> 1.159. Hind margin of vertex in full face view straight. Scape short, SL/CS<sub>480</sub> 0.696. Frontal carinae short, parallel, FL/CS<sub>480</sub> 0.230, FR/CS<sub>480</sub> 0.230. Preocular distance rather large, PrOc/CS<sub>480</sub> 0.200. Eye small, EL/CS<sub>480</sub> 0.095. Inner clypeal dents spiny and moderately long (CLSPLM/CS<sub>480</sub> 0.067), their tips diverging and as result more distant than in <italic><tp:taxon-name><tp:taxon-name-part taxon-name-part-type="genus" reg="Solenopsis"/><tp:taxon-name-part taxon-name-part-type="species" reg="fugax">fugax</tp:taxon-name-part></tp:taxon-name></italic> (CLSPD/CS<sub>480</sub> 0.154). Lateral clypeal dents much less developed (CLSPLL/CS<sub>480</sub> 0.021). Frontal lobes carinulate, whole surface vertex except for numerous foveolae of the seta bases completely smooth and shiny. Mesosoma shorter than in <italic><tp:taxon-name><tp:taxon-name-part taxon-name-part-type="genus" reg="Solenopsis"/><tp:taxon-name-part taxon-name-part-type="species" reg="fugax">fugax</tp:taxon-name-part></tp:taxon-name></italic> (ML/CS<sub>480</sub> 1.186) but similarly wide (MW/CS<sub>480</sub> 0.600), always with a moderately deep metanotal groove (MpGr/CS<sub>480</sub> 0.035). Whole mesosoma smooth and shiny except for 3–6 longitudinal carinulae on lateral metapleuron. Petiole in lateral view with a short peduncle and a high node the dorsum of which is broader than in <italic><tp:taxon-name><tp:taxon-name-part taxon-name-part-type="genus" reg="Solenopsis"/><tp:taxon-name-part taxon-name-part-type="species" reg="fugax">fugax</tp:taxon-name-part></tp:taxon-name></italic>; the whole node slightly inclined caudad. Petiole much higher and only slightly narrower than postpetiole (PEH/CS<sub>480</sub> 0.375, PPH/CS<sub>480</sub> 0.307, PEW/CS<sub>480</sub> 0.311, PPW/CS<sub>480</sub> 0.322). Both waist segments completely smooth and shiny. Head, mesosoma, waist, gaster, femora, tibiae, and scape with very abundant, fine and long setae. Pubescence absent. Head, mesosoma, waist, and gaster dirty brown (i.e., darker than in <italic><tp:taxon-name><tp:taxon-name-part taxon-name-part-type="genus" reg="Solenopsis"/><tp:taxon-name-part taxon-name-part-type="species" reg="fugax">fugax</tp:taxon-name-part></tp:taxon-name></italic>); appendages contrastingly light yellowish.</p><fig id="F23" position="float" orientation="portrait"><object-id xmlns:xlink="http://www.w3.org/1999/xlink" content-type="doi" xlink:type="simple">10.3897/zookeys.1187.105866.figure23</object-id><object-id xmlns:xlink="http://www.w3.org/1999/xlink" content-type="arpha" xlink:type="simple">393DB327-EE88-510E-8162-98890F807247</object-id><label>Figure 23.</label><caption><p>Head of worker of <italic><tp:taxon-name><tp:taxon-name-part taxon-name-part-type="genus" reg="Solenopsis">Solenopsis</tp:taxon-name-part><tp:taxon-name-part taxon-name-part-type="species" reg="cypridis">cypridis</tp:taxon-name-part></tp:taxon-name></italic> in full-face view (<ext-link xmlns:xlink="http://www.w3.org/1999/xlink" xlink:href="http://www.antweb.org/specimen/CASENT0913887" ext-link-type="uri" xlink:type="simple">CASENT0913887</ext-link>). Photo: <ext-link xmlns:xlink="http://www.w3.org/1999/xlink" xlink:type="simple" ext-link-type="uri" xlink:href="http://AntWeb.org">AntWeb.org</ext-link>, Photographer: Will Ericson.</p></caption><graphic xmlns:xlink="http://www.w3.org/1999/xlink" xlink:href="zookeys-1187-189_article-105866__-g023.jpg" position="float" orientation="portrait" xlink:type="simple" id="oo_956127.jpg"><uri content-type="original_file" xlink:type="simple">https://binary.pensoft.net/fig/956127</uri></graphic></fig><fig id="F24" position="float" orientation="portrait"><object-id xmlns:xlink="http://www.w3.org/1999/xlink" content-type="doi" xlink:type="simple">10.3897/zookeys.1187.105866.figure24</object-id><object-id xmlns:xlink="http://www.w3.org/1999/xlink" content-type="arpha" xlink:type="simple">7D402CE6-6612-595E-B627-F3B5B4AF5459</object-id><label>Figure 24.</label><caption><p>Lateral view of <italic><tp:taxon-name><tp:taxon-name-part taxon-name-part-type="genus" reg="Solenopsis">Solenopsis</tp:taxon-name-part><tp:taxon-name-part taxon-name-part-type="species" reg="cypridis">cypridis</tp:taxon-name-part></tp:taxon-name></italic> worker (<ext-link xmlns:xlink="http://www.w3.org/1999/xlink" xlink:href="http://www.antweb.org/specimen/CASENT0913887" ext-link-type="uri" xlink:type="simple">CASENT0913887</ext-link>). Photo: <ext-link xmlns:xlink="http://www.w3.org/1999/xlink" xlink:type="simple" ext-link-type="uri" xlink:href="http://AntWeb.org">AntWeb.org</ext-link>, Photographer: Will Ericson.</p></caption><graphic xmlns:xlink="http://www.w3.org/1999/xlink" xlink:href="zookeys-1187-189_article-105866__-g024.jpg" position="float" orientation="portrait" xlink:type="simple" id="oo_956128.jpg"><uri content-type="original_file" xlink:type="simple">https://binary.pensoft.net/fig/956128</uri></graphic></fig><p><bold><italic>Gyne</italic></bold> (Table <xref ref-type="table" rid="T5">5</xref>): Larger than <italic><tp:taxon-name><tp:taxon-name-part taxon-name-part-type="genus" reg="Solenopsis"/><tp:taxon-name-part taxon-name-part-type="species" reg="fugax">fugax</tp:taxon-name-part></tp:taxon-name></italic>, mean CS = 972 µm. Head shorter than in <italic><tp:taxon-name><tp:taxon-name-part taxon-name-part-type="genus" reg="Solenopsis"/><tp:taxon-name-part taxon-name-part-type="species" reg="fugax">fugax</tp:taxon-name-part></tp:taxon-name></italic>, CL/CW 0.890, a smaller head length index proves true also after removal of allometric variance. Scape short, SL/CS 0.691. Frontal carinae short, subparallel and much more distant than in <italic><tp:taxon-name><tp:taxon-name-part taxon-name-part-type="genus" reg="Solenopsis"/><tp:taxon-name-part taxon-name-part-type="species" reg="fugax">fugax</tp:taxon-name-part></tp:taxon-name></italic>, FR/CS 0.281, a wider frons also proves true also after removal of allometric variance. Preocular distance small, PrOc/CS 0.126. Eye slightly larger than in <italic><tp:taxon-name><tp:taxon-name-part taxon-name-part-type="genus" reg="Solenopsis"/><tp:taxon-name-part taxon-name-part-type="species" reg="fugax">fugax</tp:taxon-name-part></tp:taxon-name></italic>, EL/CS 0.304; this difference is increased after removal of allometric variance. Inner clypeal dents spiny and rather long (CLSPLM/CS 0.055), their tips much more distant than in <italic><tp:taxon-name><tp:taxon-name-part taxon-name-part-type="genus" reg="Solenopsis"/><tp:taxon-name-part taxon-name-part-type="species" reg="fugax">fugax</tp:taxon-name-part></tp:taxon-name></italic> (CLSPD/CS 0.174). Lateral clypeal dents much less developed than the inner ones (CLSPLL/CS 0.014). Mesosoma long (ML/CS 2.094) and much higher than wide (MH/CS 1.334, MW/CS 1.154).</p></tp:treatment-sec><tp:treatment-sec><!--Section generated to contain objects referenced in tp:taxon-treatment.--><table-wrap id="T4" position="float" orientation="portrait"><label>Table 4.</label><caption><p>Morphometric data of <italic><tp:taxon-name><tp:taxon-name-part taxon-name-part-type="genus" reg="Solenopsis">Solenopsis</tp:taxon-name-part></tp:taxon-name></italic> workers in the arrangement of arithmetic mean ± standard deviation [lower extreme, upper extreme].</p></caption><table id="TID0EPBAI" rules="all"><tbody><tr><th rowspan="1" colspan="4">Primary indices</th><th rowspan="1" colspan="4">Indices after removal of allometric variance, adjusted for CS = 480 µm</th></tr><tr><th rowspan="1" colspan="1"/><th rowspan="1" colspan="1"><italic><tp:taxon-name><tp:taxon-name-part taxon-name-part-type="genus" reg="Solenopsis">S.</tp:taxon-name-part><tp:taxon-name-part taxon-name-part-type="species" reg="cypridis">cypridis</tp:taxon-name-part></tp:taxon-name></italic> (types, <italic>n</italic> = 4)</th><th rowspan="1" colspan="1"><italic><tp:taxon-name><tp:taxon-name-part taxon-name-part-type="genus" reg="Solenopsis">S.</tp:taxon-name-part><tp:taxon-name-part taxon-name-part-type="species" reg="fugax">fugax</tp:taxon-name-part></tp:taxon-name></italic> (<italic>n</italic> = 92)</th><th rowspan="1" colspan="1"><italic><tp:taxon-name><tp:taxon-name-part taxon-name-part-type="genus" reg="Solenopsis">S.</tp:taxon-name-part><tp:taxon-name-part taxon-name-part-type="species" reg="juliae">juliae</tp:taxon-name-part></tp:taxon-name></italic> (<italic>n</italic> = 66)</th><th rowspan="1" colspan="1"/><th rowspan="1" colspan="1"><italic><tp:taxon-name><tp:taxon-name-part taxon-name-part-type="genus" reg="Solenopsis">S.</tp:taxon-name-part><tp:taxon-name-part taxon-name-part-type="species" reg="cypridis">cypridis</tp:taxon-name-part></tp:taxon-name></italic> (types, <italic>n</italic> = 4)</th><th rowspan="1" colspan="1"><italic><tp:taxon-name><tp:taxon-name-part taxon-name-part-type="genus" reg="Solenopsis">S.</tp:taxon-name-part><tp:taxon-name-part taxon-name-part-type="species" reg="fugax">fugax</tp:taxon-name-part></tp:taxon-name></italic> (<italic>n</italic> = 92)</th><th rowspan="1" colspan="1"><italic><tp:taxon-name><tp:taxon-name-part taxon-name-part-type="genus" reg="Solenopsis">S.</tp:taxon-name-part><tp:taxon-name-part taxon-name-part-type="species" reg="juliae">juliae</tp:taxon-name-part></tp:taxon-name></italic> (<italic>n</italic> = 66)</th></tr><tr><td rowspan="1" colspan="1">CS [µm]</td><td rowspan="1" colspan="1">515 ± 38 [462, 552]</td><td rowspan="1" colspan="1">491 ± 67 [377, 660]</td><td rowspan="1" colspan="1">460 ± 48 [385, 560]</td><td rowspan="1" colspan="1">CS [µm]</td><td rowspan="1" colspan="1">515 ± 38 [462, 552]</td><td rowspan="1" colspan="1">491 ± 67 [377, 660]</td><td rowspan="1" colspan="1">460 ± 48 [385, 560]</td></tr><tr><td rowspan="1" colspan="1">CL/CW</td><td rowspan="1" colspan="1">1.143 ± 0.036 [1.110, 1.182]</td><td rowspan="1" colspan="1">1.177 ± 0.044 [1.068, 1.261]</td><td rowspan="1" colspan="1">1.163 ± 0.034 [1.084, 1.242]</td><td rowspan="1" colspan="1">CL/CW<sub>480</sub></td><td rowspan="1" colspan="1">1.159 ± 0.028 [1.137, 1.200]</td><td rowspan="1" colspan="1">1.184 ± 0.022 [1.136, 1.238]</td><td rowspan="1" colspan="1">1.152 ± 0.020 [1.102, 1.200]</td></tr><tr><td rowspan="1" colspan="1">SL/CS</td><td rowspan="1" colspan="1">0.691 ± 0.010 [0.679, 0.700]</td><td rowspan="1" colspan="1">0.703 ± 0.016 [0.659, 0.738]</td><td rowspan="1" colspan="1">0.695 ± 0.015 [0.652, 0.731]</td><td rowspan="1" colspan="1">SL/CS<sub>480</sub></td><td rowspan="1" colspan="1">0.696 ± 0.007 [0.688, 0.705]</td><td rowspan="1" colspan="1">0.705 ± 0.014 [0.666, 0.739]</td><td rowspan="1" colspan="1">0.692 ± 0.013 [0.659, 0.717]</td></tr><tr><td rowspan="1" colspan="1">FL/CS</td><td rowspan="1" colspan="1">0.230 ± 0.010 [0.219, 0.241]</td><td rowspan="1" colspan="1">0.231 ± 0.010 [0.203, 0.257]</td><td rowspan="1" colspan="1">0.218 ± 0.007 [0.204, 0.237]</td><td rowspan="1" colspan="1">FL/CS<sub>480</sub></td><td rowspan="1" colspan="1">0.230 ± 0.009 [0.219, 0.241]</td><td rowspan="1" colspan="1">0.231 ± 0.010 [0.203, 0.258]</td><td rowspan="1" colspan="1">0.218 ± 0.007 [0.205, 0.237]</td></tr><tr><td rowspan="1" colspan="1">FR/CS</td><td rowspan="1" colspan="1">0.230 ± 0.010 [0.219, 0.241]</td><td rowspan="1" colspan="1">0.221 ± 0.009 [0.198, 0.244]</td><td rowspan="1" colspan="1">0.209 ± 0.008 [0.190, 0.237]</td><td rowspan="1" colspan="1">FR/CS<sub>480</sub></td><td rowspan="1" colspan="1">0.230 ± 0.009 [0.219, 0.241]</td><td rowspan="1" colspan="1">0.221 ± 0.009 [0.199, 0.242]</td><td rowspan="1" colspan="1">0.210 ± 0.008 [0.189, 0.237]</td></tr><tr><td rowspan="1" colspan="1">EL/CS</td><td rowspan="1" colspan="1">0.098 ± 0.014 [0.085, 0.113]</td><td rowspan="1" colspan="1">0.092 ± 0.011 [0.064, 0.124]</td><td rowspan="1" colspan="1">0.095 ± 0.007 [0.082, 0.116]</td><td rowspan="1" colspan="1">EL/CS<sub>480</sub></td><td rowspan="1" colspan="1">0.095 ± 0.011 [0.082, 0.106]</td><td rowspan="1" colspan="1">0.091 ± 0.010 [0.060, 0.125]</td><td rowspan="1" colspan="1">0.096 ± 0.005 [0.081, 0.109]</td></tr><tr><td rowspan="1" colspan="1">PrOc/CS</td><td rowspan="1" colspan="1">0.199 ± 0.013 [0.187, 0.217]</td><td rowspan="1" colspan="1">0.191 ± 0.010 [0.169, 0.214]</td><td rowspan="1" colspan="1">0.185 ± 0.008 [0.168, 0.202]</td><td rowspan="1" colspan="1">PrOc/CS<sub>480</sub></td><td rowspan="1" colspan="1">0.200 ± 0.012 [0.188, 0.216]</td><td rowspan="1" colspan="1">0.191 ± 0.010 [0.170, 0.214]</td><td rowspan="1" colspan="1">0.184 ± 0.008 [0.168, 0.201]</td></tr><tr><td rowspan="1" colspan="1">CLSPLM /CS</td><td rowspan="1" colspan="1">0.066 ± 0.004 [0.059, 0.069]</td><td rowspan="1" colspan="1">0.058 ± 0.006 [0.046, 0.072]</td><td rowspan="1" colspan="1">0.055 ± 0.006 [0.040, 0.070]</td><td rowspan="1" colspan="1">CLSPLM /CS<sub>480</sub></td><td rowspan="1" colspan="1">0.067 ± 0.005 [0.060, 0.071]</td><td rowspan="1" colspan="1">0.058 ± 0.005 [0.043, 0.073]</td><td rowspan="1" colspan="1">0.055 ± 0.006 [0.040, 0.069]</td></tr><tr><td rowspan="1" colspan="1">CLSPLL /CS</td><td rowspan="1" colspan="1">0.021 ± 0.005 [0.016, 0.027]</td><td rowspan="1" colspan="1">0.021 ± 0.006 [0.007, 0.036]</td><td rowspan="1" colspan="1">0.019 ± 0.004 [0.011, 0.028]</td><td rowspan="1" colspan="1">CLSPLL /CS<sub>480</sub></td><td rowspan="1" colspan="1">0.021 ± 0.005 [0.017, 0.027]</td><td rowspan="1" colspan="1">0.021 ± 0.006 [0.007, 0.041]</td><td rowspan="1" colspan="1">0.018 ± 0.004 [0.011, 0.030]</td></tr><tr><td rowspan="1" colspan="1">CLSPD /CS</td><td rowspan="1" colspan="1">0.157 ± 0.015 [0.142, 0.174]</td><td rowspan="1" colspan="1">0.124 ± 0.014 [0.091, 0.154]</td><td rowspan="1" colspan="1">0.146 ± 0.010 [0.120, 0.168]</td><td rowspan="1" colspan="1">CLSPD /CS<sub>480</sub></td><td rowspan="1" colspan="1">0.154 ± 0.014 [0.137, 0.170]</td><td rowspan="1" colspan="1">0.123 ± 0.012 [0.093, 0.149]</td><td rowspan="1" colspan="1">0.148 ± 0.009 [0.128, 0.164]</td></tr><tr><td rowspan="1" colspan="1">ML/CS</td><td rowspan="1" colspan="1">1.186 ± 0.024 [1.164, 1.216]</td><td rowspan="1" colspan="1">1.214 ± 0.029 [1.133, 1.303]</td><td rowspan="1" colspan="1">1.155 ± 0.019 [1.104, 1.186]</td><td rowspan="1" colspan="1">ML/CS<sub>480</sub></td><td rowspan="1" colspan="1">1.186 ± 0.024 [1.164, 1.216]</td><td rowspan="1" colspan="1">1.214 ± 0.029 [1.133, 1.303]</td><td rowspan="1" colspan="1">1.155 ± 0.019 [1.104, 1.185]</td></tr><tr><td rowspan="1" colspan="1">MW/CS</td><td rowspan="1" colspan="1">0.596 ± 0.004 [0.591, 0.600]</td><td rowspan="1" colspan="1">0.600 ± 0.012 [0.577, 0.631]</td><td rowspan="1" colspan="1">0.587 ± 0.012 [0.565, 0.617]</td><td rowspan="1" colspan="1">MW/CS<sub>480</sub></td><td rowspan="1" colspan="1">0.600 ± 0.005 [0.595, 0.606]</td><td rowspan="1" colspan="1">0.601 ± 0.013 [0.573, 0.637]</td><td rowspan="1" colspan="1">0.585 ± 0.010 [0.565, 0.612]</td></tr><tr><td rowspan="1" colspan="1">MpGr /CS</td><td rowspan="1" colspan="1">0.034 ± 0.005 [0.027, 0.038]</td><td rowspan="1" colspan="1">0.028 ± 0.009 [0.009, 0.058]</td><td rowspan="1" colspan="1">0.027 ± 0.005 [0.014, 0.039]</td><td rowspan="1" colspan="1">MpGr /CS<sub>480</sub></td><td rowspan="1" colspan="1">0.035 ± 0.005 [0.028, 0.040]</td><td rowspan="1" colspan="1">0.028 ± 0.009 [0.009, 0.058]</td><td rowspan="1" colspan="1">0.027 ± 0.005 [0.014, 0.039]</td></tr><tr><td rowspan="1" colspan="1">PEW/CS</td><td rowspan="1" colspan="1">0.313 ± 0.009 [0.307, 0.326]</td><td rowspan="1" colspan="1">0.321 ± 0.014 [0.279, 0.356]</td><td rowspan="1" colspan="1">0.295 ± 0.014 [0.269, 0.334]</td><td rowspan="1" colspan="1">PEW/CS<sub>480</sub></td><td rowspan="1" colspan="1">0.311 ± 0.009 [0.304, 0.324]</td><td rowspan="1" colspan="1">0.320 ± 0.014 [0.281, 0.351]</td><td rowspan="1" colspan="1">0.296 ± 0.014 [0.268, 0.336]</td></tr><tr><td rowspan="1" colspan="1">PPW/CS</td><td rowspan="1" colspan="1">0.320 ± 0.009 [0.313, 0.332]</td><td rowspan="1" colspan="1">0.333 ± 0.012 [0.301, 0.373]</td><td rowspan="1" colspan="1">0.326 ± 0.013 [0.289, 0.366]</td><td rowspan="1" colspan="1">PPW/CS<sub>480</sub></td><td rowspan="1" colspan="1">0.322 ± 0.010 [0.313, 0.335]</td><td rowspan="1" colspan="1">0.333 ± 0.013 [0.306, 0.371]</td><td rowspan="1" colspan="1">0.324 ± 0.012 [0.290, 0.362]</td></tr><tr><td rowspan="1" colspan="1">PEH/CS</td><td rowspan="1" colspan="1">0.369 ± 0.016 [0.353, 0.390]</td><td rowspan="1" colspan="1">0.386 ± 0.013 [0.354, 0.418]</td><td rowspan="1" colspan="1">0.371 ± 0.015 [0.343, 0.402]</td><td rowspan="1" colspan="1">PEH/CS<sub>480</sub></td><td rowspan="1" colspan="1">0.375 ± 0.011 [0.364, 0.387]</td><td rowspan="1" colspan="1">0.388 ± 0.011 [0.361, 0.411]</td><td rowspan="1" colspan="1">0.368 ± 0.012 [0.341, 0.394]</td></tr><tr><td rowspan="1" colspan="1">PPH/CS</td><td rowspan="1" colspan="1">0.307 ± 0.015 [0.295, 0.328]</td><td rowspan="1" colspan="1">0.307 ± 0.013 [0.272, 0.369]</td><td rowspan="1" colspan="1">0.297 ± 0.010 [0.270, 0.319]</td><td rowspan="1" colspan="1">PPH/CS<sub>480</sub></td><td rowspan="1" colspan="1">0.307 ± 0.015 [0.296, 0.328]</td><td rowspan="1" colspan="1">0.303 ± 0.013 [0.268, 0.364]</td><td rowspan="1" colspan="1">0.292 ± 0.010 [0.266, 0.314]</td></tr></tbody></table></table-wrap><table-wrap id="T5" position="float" orientation="portrait"><label>Table 5.</label><caption><p>Morphometric data of <italic><tp:taxon-name><tp:taxon-name-part taxon-name-part-type="genus" reg="Solenopsis">Solenopsis</tp:taxon-name-part></tp:taxon-name></italic> gynes in the arrangement of arithmetic mean ± standard deviation [lower extreme, upper extreme].</p></caption><table id="TID0E42AI" rules="all"><tbody><tr><th rowspan="1" colspan="4">Primary indices</th><th rowspan="1" colspan="4">Indices after removal of allometric variance, adjusted for CS = 850 µm</th></tr><tr><th rowspan="1" colspan="1"/><th rowspan="1" colspan="1"><italic><tp:taxon-name><tp:taxon-name-part taxon-name-part-type="genus" reg="Solenopsis">S.</tp:taxon-name-part><tp:taxon-name-part taxon-name-part-type="species" reg="cypridis">cypridis</tp:taxon-name-part></tp:taxon-name></italic> types, <italic>n</italic> = 2</th><th rowspan="1" colspan="1"><italic><tp:taxon-name><tp:taxon-name-part taxon-name-part-type="genus" reg="Solenopsis">S.</tp:taxon-name-part><tp:taxon-name-part taxon-name-part-type="species" reg="fugax">fugax</tp:taxon-name-part></tp:taxon-name></italic> (<italic>n</italic> = 32)</th><th rowspan="1" colspan="1"><italic><tp:taxon-name><tp:taxon-name-part taxon-name-part-type="genus" reg="Solenopsis">S.</tp:taxon-name-part><tp:taxon-name-part taxon-name-part-type="species" reg="juliae">juliae</tp:taxon-name-part></tp:taxon-name></italic> (<italic>n</italic> = 12)</th><th rowspan="1" colspan="1"/><th rowspan="1" colspan="1"><italic><tp:taxon-name><tp:taxon-name-part taxon-name-part-type="genus" reg="Solenopsis">S.</tp:taxon-name-part><tp:taxon-name-part taxon-name-part-type="species" reg="cypridis">cypridis</tp:taxon-name-part></tp:taxon-name></italic> types, <italic>n</italic> = 2</th><th rowspan="1" colspan="1"><italic><tp:taxon-name><tp:taxon-name-part taxon-name-part-type="genus" reg="Solenopsis">S.</tp:taxon-name-part><tp:taxon-name-part taxon-name-part-type="species" reg="fugax">fugax</tp:taxon-name-part></tp:taxon-name></italic> (<italic>n</italic> = 32)</th><th rowspan="1" colspan="1"><italic><tp:taxon-name><tp:taxon-name-part taxon-name-part-type="genus" reg="Solenopsis">S.</tp:taxon-name-part><tp:taxon-name-part taxon-name-part-type="species" reg="juliae">juliae</tp:taxon-name-part></tp:taxon-name></italic> (<italic>n</italic> = 12)</th></tr><tr><td rowspan="1" colspan="1">CS [µm]</td><td rowspan="1" colspan="1">972 ± 4 [969, 975]</td><td rowspan="1" colspan="1">897 ± 29 [818, 941]</td><td rowspan="1" colspan="1">798 ± 11 [777, 814]</td><td rowspan="1" colspan="1">CS [µm]</td><td rowspan="1" colspan="1">972 ± 4 [969, 975]</td><td rowspan="1" colspan="1">897 ± 29 [818, 941]</td><td rowspan="1" colspan="1">798 ± 11 [777, 814]</td></tr><tr><td rowspan="1" colspan="1">CL/CW</td><td rowspan="1" colspan="1">0.890 ± 0.008 [0.884, 0.895]</td><td rowspan="1" colspan="1">0.939 ± 0.026 [0.895, 0.988]</td><td rowspan="1" colspan="1">0.969 ± 0.011 [0.953, 0.988]</td><td rowspan="1" colspan="1">CL/CW<sub>850</sub></td><td rowspan="1" colspan="1">0.924 ± 0.007 [0.919, 0.928]</td><td rowspan="1" colspan="1">0.952 ± 0.024 [0.912, 1.004]</td><td rowspan="1" colspan="1">0.953 ± 0.012 [0.937, 0.975]</td></tr><tr><td rowspan="1" colspan="1">SL/CS</td><td rowspan="1" colspan="1">0.630 ± 0.012 [0.622, 0.639]</td><td rowspan="1" colspan="1">0.637 ± 0.015 [0.602, 0.667]</td><td rowspan="1" colspan="1">0.657 ± 0.013 [0.630, 0.678]</td><td rowspan="1" colspan="1">SL/CS<sub>850</sub></td><td rowspan="1" colspan="1">0.664 ± 0.011 [0.656, 0.672]</td><td rowspan="1" colspan="1">0.650 ± 0.014 [0.620, 0.676]</td><td rowspan="1" colspan="1">0.643 ± 0.013 [0.618, 0.666]</td></tr><tr><td rowspan="1" colspan="1">FL/CS</td><td rowspan="1" colspan="1">0.281 ± 0.003 [0.279, 0.283]</td><td rowspan="1" colspan="1">0.253 ± 0.011 [0.233, 0.282]</td><td rowspan="1" colspan="1">0.245 ± 0.010 [0.224, 0.267]</td><td rowspan="1" colspan="1">FL/CS<sub>850</sub></td><td rowspan="1" colspan="1">0.302 ± 0.002 [0.301, 0.304]</td><td rowspan="1" colspan="1">0.260 ± 0.010 [0.244, 0.291]</td><td rowspan="1" colspan="1">0.237 ± 0.009 [0.218, 0.258]</td></tr><tr><td rowspan="1" colspan="1">FR/CS</td><td rowspan="1" colspan="1">0.281 ± 0.003 [0.279, 0.283]</td><td rowspan="1" colspan="1">0.252 ± 0.009 [0.233, 0.264]</td><td rowspan="1" colspan="1">0.240 ± 0.008 [0.221, 0.250]</td><td rowspan="1" colspan="1">FR/CS<sub>850</sub></td><td rowspan="1" colspan="1">0.302 ± 0.002 [0.300, 0.303]</td><td rowspan="1" colspan="1">0.259 ± 0.008 [0.244, 0.273]</td><td rowspan="1" colspan="1">0.233 ± 0.008 [0.214, 0.243]</td></tr><tr><td rowspan="1" colspan="1">EL/CS</td><td rowspan="1" colspan="1">0.304 ± 0.004 [0.301, 0.307]</td><td rowspan="1" colspan="1">0.287 ± 0.010 [0.271, 0.312]</td><td rowspan="1" colspan="1">0.295 ± 0.011 [0.278, 0.312]</td><td rowspan="1" colspan="1">EL/CS<sub>850</sub></td><td rowspan="1" colspan="1">0.324 ± 0.004 [0.321, 0.326]</td><td rowspan="1" colspan="1">0.294 ± 0.009 [0.276, 0.315]</td><td rowspan="1" colspan="1">0.287 ± 0.010 [0.273, 0.301]</td></tr><tr><td rowspan="1" colspan="1">PrOc/CS</td><td rowspan="1" colspan="1">0.126 ± 0.000 [0.126, 0.126]</td><td rowspan="1" colspan="1">0.119 ± 0.008 [0.102, 0.134]</td><td rowspan="1" colspan="1">0.125 ± 0.007 [0.115, 0.138]</td><td rowspan="1" colspan="1">PrOc/CS<sub>850</sub></td><td rowspan="1" colspan="1">0.115 ± 0.000 [0.115, 0.115]</td><td rowspan="1" colspan="1">0.115 ± 0.008 [0.101, 0.129]</td><td rowspan="1" colspan="1">0.131 ± 0.007 [0.119, 0.144]</td></tr><tr><td rowspan="1" colspan="1">CLSPLM /CS</td><td rowspan="1" colspan="1">0.055 ± 0.004 [0.052, 0.058]</td><td rowspan="1" colspan="1">0.050 ± 0.006 [0.037, 0.063]</td><td rowspan="1" colspan="1">0.050 ± 0.006 [0.037, 0.060]</td><td rowspan="1" colspan="1">CLSPLM /CS<sub>850</sub></td><td rowspan="1" colspan="1">0.053 ± 0.004 [0.050, 0.056]</td><td rowspan="1" colspan="1">0.049 ± 0.006 [0.036, 0.061]</td><td rowspan="1" colspan="1">0.050 ± 0.006 [0.037, 0.061]</td></tr><tr><td rowspan="1" colspan="1">CLSPLL /CS</td><td rowspan="1" colspan="1">0.014 ± 0.001 [0.013, 0.014]</td><td rowspan="1" colspan="1">0.015 ± 0.004 [0.007, 0.024]</td><td rowspan="1" colspan="1">0.012 ± 0.003 [0.005, 0.017]</td><td rowspan="1" colspan="1">CLSPLL /CS<sub>850</sub></td><td rowspan="1" colspan="1">0.009 ± 0.001 [0.009, 0.009]</td><td rowspan="1" colspan="1">0.013 ± 0.003 [0.006, 0.019]</td><td rowspan="1" colspan="1">0.016 ± 0.005 [0.006, 0.023]</td></tr><tr><td rowspan="1" colspan="1">CLSPD /CS</td><td rowspan="1" colspan="1">0.174 ± 0.008 [0.168, 0.180]</td><td rowspan="1" colspan="1">0.141 ± 0.008 [0.126, 0.157]</td><td rowspan="1" colspan="1">0.162 ± 0.011 [0.145, 0.185]</td><td rowspan="1" colspan="1">CLSPD /CS<sub>850</sub></td><td rowspan="1" colspan="1">0.174 ± 0.008 [0.168, 0.179]</td><td rowspan="1" colspan="1">0.141 ± 0.008 [0.126, 0.157]</td><td rowspan="1" colspan="1">0.162 ± 0.011 [0.145, 0.185]</td></tr><tr><td rowspan="1" colspan="1">MW/CS</td><td rowspan="1" colspan="1">1.154 ± 0.018 [1.142, 1.167]</td><td rowspan="1" colspan="1">1.117 ± 0.048 [1.043, 1.257]</td><td rowspan="1" colspan="1">1.016 ± 0.030 [0.962, 1.080]</td><td rowspan="1" colspan="1">MW/CS<sub>850</sub></td><td rowspan="1" colspan="1">1.069 ± 0.013 [1.059, 1.078]</td><td rowspan="1" colspan="1">1.083 ± 0.042 [1.004, 1.189]</td><td rowspan="1" colspan="1">1.052 ± 0.034 [0.994, 1.134]</td></tr><tr><td rowspan="1" colspan="1">MH/CS</td><td rowspan="1" colspan="1">1.334 ± 0.055 [1.295, 1.373]</td><td rowspan="1" colspan="1">1.315 ± 0.043 [1.240, 1.397]</td><td rowspan="1" colspan="1">1.248 ± 0.048 [1.175, 1.330]</td><td rowspan="1" colspan="1">MH/CS<sub>850</sub></td><td rowspan="1" colspan="1">1.250 ± 0.054 [1.212, 1.289]</td><td rowspan="1" colspan="1">1.276 ± 0.038 [1.214, 1.358]</td><td rowspan="1" colspan="1">1.270 ± 0.054 [1.191, 1.357]</td></tr><tr><td rowspan="1" colspan="1">ML/CS</td><td rowspan="1" colspan="1">2.093 ± 0.042 [2.064, 2.123]</td><td rowspan="1" colspan="1">2.072 ± 0.050 [1.958, 2.163]</td><td rowspan="1" colspan="1">1.991 ± 0.048 [1.912, 2.085]</td><td rowspan="1" colspan="1">ML/CS<sub>850</sub></td><td rowspan="1" colspan="1">2.026 ± 0.038 [1.999, 2.053]</td><td rowspan="1" colspan="1">2.046 ± 0.046 [1.929, 2.124]</td><td rowspan="1" colspan="1">2.020 ± 0.053 [1.939, 2.127]</td></tr><tr><td rowspan="1" colspan="1">PEW/CS</td><td rowspan="1" colspan="1">0.490</td><td rowspan="1" colspan="1">0.463 ± 0.026 [0.401, 0.527]</td><td rowspan="1" colspan="1">0.421 ± 0.017 [0.384, 0.452]</td><td rowspan="1" colspan="1">PEW/CS<sub>850</sub></td><td rowspan="1" colspan="1">0.510</td><td rowspan="1" colspan="1">0.470 ± 0.026 [0.403, 0.534]</td><td rowspan="1" colspan="1">0.414 ± 0.016 [0.378, 0.442]</td></tr><tr><td rowspan="1" colspan="1">PPW/CS</td><td rowspan="1" colspan="1">0.565</td><td rowspan="1" colspan="1">0.513 ± 0.029 [0.449, 0.565]</td><td rowspan="1" colspan="1">0.496 ± 0.025 [0.440, 0.526]</td><td rowspan="1" colspan="1">PPW/CS<sub>850</sub></td><td rowspan="1" colspan="1">0.604</td><td rowspan="1" colspan="1">0.526 ± 0.029 [0.465, 0.579]</td><td rowspan="1" colspan="1">0.482 ± 0.024 [0.428, 0.510]</td></tr><tr><td rowspan="1" colspan="1">PEH/CS</td><td rowspan="1" colspan="1">0.494 ± 0.014 [0.484, 0.503]</td><td rowspan="1" colspan="1">0.493 ± 0.020 [0.451, 0.529]</td><td rowspan="1" colspan="1">0.476 ± 0.018 [0.450, 0.505]</td><td rowspan="1" colspan="1">PEH/CS<sub>850</sub></td><td rowspan="1" colspan="1">0.481 ± 0.013 [0.472, 0.490]</td><td rowspan="1" colspan="1">0.488 ± 0.019 [0.449, 0.526]</td><td rowspan="1" colspan="1">0.482 ± 0.018 [0.455, 0.512]</td></tr><tr><td rowspan="1" colspan="1">PPH/CS</td><td rowspan="1" colspan="1">0.515 ± 0.010 [0.508, 0.522]</td><td rowspan="1" colspan="1">0.479 ± 0.023 [0.417, 0.522]</td><td rowspan="1" colspan="1">0.470 ± 0.020 [0.429, 0.492]</td><td rowspan="1" colspan="1">PPH/CS<sub>850</sub></td><td rowspan="1" colspan="1">0.528 ± 0.017 [0.516, 0.540]</td><td rowspan="1" colspan="1">0.483 ± 0.023 [0.422, 0.527]</td><td rowspan="1" colspan="1">0.465 ± 0.019 [0.424, 0.484]</td></tr></tbody></table></table-wrap></tp:treatment-sec></tp:taxon-treatment>
