# Supplementary material for: ﻿Broadly sympatric occurrence of two thief ant species Solenopsisfugax (Latreille, 1798) and S.juliae (Arakelian, 1991) in the East European Pontic-Caspian region (Hymenoptera, Formicidae) is disclosed
Source: Zookeys. 2023 Dec 21;1187:189–222. doi: 10.3897/zookeys.1187.105866 (PMC10756144; doi:10.3897/zookeys.1187.105866)
Supplement: Supplementary material 1 — List of morphometrically investigated samples [file zookeys-1187-189_article-105866__-s001.xls]

## Sheet: x
species	code	examined SC	examined BS	examined BS	country	region	location	N	E	alt (m)	date	leg.	Owned by	note
		workers	workers	gynes
cypridis	CYP:cypridis_TYPE-cypridis-T	3			Cyprus		Limasol	34.766666	32.933334		1930-10-15	Mavromoustakis	NHMB, Basel, Switzerland	Cypre, Limasol 15.x.30, Mavromoustakis CASENT0913887
fugax	ALB:Korce-1051	6			Albania	Korçë	Voskopojë	40.644715	20.60356	1312	2021-07-07	A. Lapeva-Gjonova	SCPC, Budapest, Hungary
fugax	BUL:Maleshevska-1042	6			Bulgaria	Maleshevska Mt.	Gorna Breznitsa vill.	41.733203	23.079058	1040	2021-09-09	A. Lapeva-Gjonova	SCPC, Budapest, Hungary
fugax	CRO:Krk-1102	5			Croatia	Krk Island	Krk	45.1	14.6		2022-09-10	S.Csősz	SCPC, Budapest, Hungary
fugax	FRA:Fumel-124	4			France		Fumel	42.495	0.959722		2020-08-30	C.Galkowski	SCPC, Budapest, Hungary
fugax	FRA:Nespouls-fugax-NT	3	4	2	France		Nespouls-Faug?re	45.04991	1.5026	330	2008-08-25	C.Galkowski	SMNG, Görlitz, Germany
fugax	HUN:Bataapati-424	5			Hungary		Bátaapáti	46.2	18.6		2005-09-25	S.Csősz	HNHM, Budapest, Hungary
fugax	HUN:Bataapati-429	5			Hungary		Bátaapáti	46.2	18.6		2005-09-25	S.Csősz	HNHM, Budapest, Hungary
fugax	HUN:Dunaujvaros-1071	4	3		Hungary		Dunaújváros	47.0	19.0		2022-08-10	S.Csősz	SCPC, Budapest, Hungary
fugax	HUN:FB-032	3			Hungary		Debrecen	47.550004	21.578681	113	2022-04-21	F.Báthori	SCPC, Budapest, Hungary
fugax	HUN:Gyenesdias-027	3			Hungary		Gyenesdiás	46.78851	17.28797	257	2022-05-23	S.Csősz	SCPC, Budapest, Hungary
fugax	HUN:Harmashatarhegy-036	6			Hungary		Hármashatárhegy	47.5475	18.9852	312	2021-06-03	S.Csősz	SCPC, Budapest, Hungary
fugax	HUN:Harmashatarhegy-037	7			Hungary		Hármashatárhegy	47.5475	18.9852	312	2021-06-03	S.Csősz	SCPC, Budapest, Hungary
fugax	HUN:Huvosvolgy-DB197	3			Hungary		Budapest, Hűvösvölgy	47.539794	18.992021	320	2022-08-22	T.Jégh	SCPC, Budapest, Hungary
fugax	HUN:Nemetker-354	3			Hungary		Németkér	46.7	18.8		2002-09-05	S.Csősz	HNHM, Budapest, Hungary
fugax	HUN:Nemetker-358	6			Hungary		Németkér	46.7	18.8		2002-09-05	S.Csősz	HNHM, Budapest, Hungary
fugax	HUN:Szabadkigyos-609	6			Hungary		Szabadkígyós	46.6	21.1		2019-08-05	S.Csősz	SCPC, Budapest, Hungary
fugax	HUN:Tatabanya-035	4			Hungary		Tatabánya	47.5836	18.4216	254	2021-06-10	S.Csősz	SCPC, Budapest, Hungary
fugax	HUN:Verteskozma-403	4	4		Hungary		Vérteskozma	47.4543	18.4373	330	2018-07-23	S.Csősz	SCPC, Budapest, Hungary
fugax	ITA:Triest-9125	3			Italy		Pesek di Grozzana	45.629256	13.893101	476	2022-09-12	T.Jégh	SCPC, Budapest, Hungary
fugax	ITA:Triest-9178	4			Italy		Pesek di Grozzana	45.626926	13.893113	438	2022-09-12	T.Jégh	SCPC, Budapest, Hungary
fugax	MTN:Karaorman-1041	4			North Macedonia	Karaorman Mt.	Mislodezhda vill.	41.32278	20.68667	962	2011-06-18	A. Lapeva-Gjonova	SCPC, Budapest, Hungary
fugax	MTN:Podgorica-1043	5			Montenegro	Podgorica	Lutovo vill.	42.5872	19.3928	681	2015-08-21	A. Lapeva-Gjonova	SCPC, Budapest, Hungary
fugax	ROM:pontica_TYPE-pontica-T	2			Moldova		Vall. Du Berlad	46.22	27.69	68		Montandon	NHMB, Basel, Switzerland	Solnenopsis fugax Latr v. pontica Sant, Moldavie, Vall du Berlad, Montandon CASENT0913885
fugax	RUS:Alges-caucase_scythica_TYPE-scythica-T	2			Armenia		Alages, Caucase					Mejunoff	NHMB, Basel, Switzerland	Solnenopsis fugax Latr v. scythica Sant, Alages, Caucase "59" Mejunoff CASENT0913886
fugax	RUS:Esentuki-143	5			Russia	Krasnodarskij kraj	Essentuki	44.0	42.9		2006-06-07	S.Csősz	HNHM, Budapest, Hungary
fugax	RUS:Goriantshi-Kluts-166	4			Russia	Krasnodarskij kraj	Goryachy Klyuts 15km SE	44.6	39.1		2006-06-05	S.Csősz	HNHM, Budapest, Hungary
fugax	RUS:Krasnodar-175	4			Russia	Krasnodarskij kraj	Krasondar	45.0	39.1		2006-06-05	S.Csősz	HNHM, Budapest, Hungary
fugax	RUS:Neftekumsk-034	3			Russia	Stavropolskij kraj	Nefrekumsk, Achikulak	44.8	45.0		2006-06-09	S.Csősz	HNHM, Budapest, Hungary
fugax	RUS:Khamidiye-156-07	3	4		Russia	Kabardino-Balkarskaya	Hamidiye, right bank Terek river	43.68115	44.36986	150	2007-09-03	Z.M.Yusupov	SCPC, Budapest, Hungary
fugax	RUS:Krasnodar-86-18	3	4	2	Russia	Krasnodarskij kraj	Khosta	43.530333	39.877806	93	2018.09.31	Z.M.Yusupov	SCPC, Budapest, Hungary
fugax	RUS:Staroterechnoe-50-17	3	4		Russia	Dagestan	Agrakhanskiy Res, Agrakhan Peninsula, Staroterechnoe	43.78686	47.54775	-22	2017-05-22	Z.M.Yusupov	SCPC, Budapest, Hungary
fugax	RUS:Tymyauz-50-13	3	4		Russia	Kabardino-Balkarskaya	gorge of river Baksan Tyrnyauz	43.35719	42.86271	1371	2013-09-13	Z.M.Yusupov	SCPC, Budapest, Hungary
fugax	SWI:Gazonne_furtiva_TYPE-furtiva-T	5			France		Haute Garonne, Mt. Espiaup, Val Larboust				1929-10-07	G. de Kerville	NHMB, Basel, Switzerland	Solnenopsis fugax Latr v. furtiva Sant, Haute Garonne, Mt. Espiaup, Val Larboust, "21" CASENT0913885
fugax	AUS:Innsbruck,Kalvarienberg-19950918			1	Austria		Innsbruck	47.283	11.435	646	1995-09-18	F.Glaser	SMNG, Görlitz, Germany
fugax	BUL:Dobrostan-19820911/12		2		Bulgaria		Dobrostan	41.92	24.9	1400	1982-09-11	B.Seifert	SMNG, Görlitz, Germany
fugax	BUL:Dobrostan-19820913-427			3	Bulgaria		Dobrostan	41.92	24.9	1400	1982-09-13	B.Seifert	SMNG, Görlitz, Germany
fugax	BUL:Melnik-19820829-384		4		Bulgaria		Melnik	41.524	23.401	460	1982-08-29	B.Seifert	SMNG, Görlitz, Germany
fugax	BUL:Melnik-2N-19820831-407		4		Bulgaria		Melnik	41.538	23.406	465	1982-08-31	B.Seifert	SMNG, Görlitz, Germany
fugax	BUL:Nos Emine-1.5NW,20030929-714		4	3	Bulgaria		Nos Emine	42.7156	27.9008	50	2003-09-29	B.Seifert	SMNG, Görlitz, Germany
fugax	BUL:Pirin:Rozen-7N,19820826			1	Bulgaria		Rozen	41.585	23.465	1450	1982-08-26	B.Seifert	SMNG, Görlitz, Germany
fugax	CZE:Ledcice,vrch Skarechov-19850905			1	Czechia		Ledcice	50.34	14.29	243	1985-09-05	P.Werner	SMNG, Görlitz, Germany
fugax	FRA:Nespouls-Faugere-20080825-No2		4		France		Nespouls-Faugere	45.0517	1.5372	330	2008-08-26	C.Galkowski	SMNG, Görlitz, Germany
fugax	GEO:Napareuli-19850730		3		Georgia		Napareuli	42.05	45.5	437	1985-07-30	B.Seifert	SMNG, Görlitz, Germany
fugax	GER:Beierstedt-1.5NW,19890831			1	Germany		Beierstedt	52.0828	10.8695	178	1989-08-31	B.Seifert	SMNG, Görlitz, Germany
fugax	GER:Geesow-1S-19870803/05		3		Germany		Geesow	53.2392	14.3885	25	1987-08-03	B.Seifert	SMNG, Görlitz, Germany
fugax	GER:Isteiner Klotz-19930504-91		3		Germany		Isteiner Klotz	47.662	7.529	255	1993-05-04	B.Seifert	SMNG, Görlitz, Germany
fugax	GER:Jena,Jenzig-20140914-1		4		Germany		Jena	50.938	11.633	335	2012-09-14	R.Jordan	SMNG, Görlitz, Germany
fugax	GER:Jena,Jenzig-20140914-2		3	2	Germany		Jena	51.938	12.633	336	2012-09-14	R.Jordan	SMNG, Görlitz, Germany
fugax	GER:Jena,Jenzig-20140914-3		4		Germany		Jena	52.938	13.633	337	2012-09-14	R.Jordan	SMNG, Görlitz, Germany
fugax	GER:Kaiserstuhl-199009-BB3			1	Germany		Kaiserstuhl	48.109	7.653	390	xx/09/1990	Lamparski	SMNG, Görlitz, Germany
fugax	GER:Kaiserstuhl-199009-BB4			1	Germany		Kaiserstuhl	49.109	8.653	391	xx/09/1990	Lamparski	SMNG, Görlitz, Germany
fugax	GER:Kaiserstuhl-199010-BB4			1	Germany		Kaiserstuhl	50.109	9.653	392	xx/10/1990	Lamparski	SMNG, Görlitz, Germany
fugax	GER:Meißen,Mertitz-20010918			1	Germany		Mertitz	51.1772	13.3205	140	2001-09-18		SMNG, Görlitz, Germany
fugax	GER:Meißen,Mertitz-20011002			2	Germany		Mertitz	52.1772	14.3205	141	2001-10-02		SMNG, Görlitz, Germany
fugax	GER:Meißen,Piskowitz-20011016			1	Germany		Piskowitz	51.198	13.373	121	2001-10-16		SMNG, Görlitz, Germany
fugax	GER:Weddersleben,19790526-2			1	Germany		Weddersleben	51.7578	11.0816	166	1979-05-26	B.Seifert	SMNG, Görlitz, Germany
fugax	GER:Weddersleben,19790526-3			1	Germany		Weddersleben	51.7578	11.0816	166	1979-05-26	B.Seifert	SMNG, Görlitz, Germany
fugax	GER:Werbach-2N,19891014-10			2	Germany		Werbach	48.6891	9.6437	290	1989-10-14	B.Seifert	SMNG, Görlitz, Germany
fugax	GER:Zscheiplitz-0.5W-19940830-g27			1	Germany		Zscheiplitz	51.2153	11.727	190	1994-08-30	B.Seifert	SMNG, Görlitz, Germany
fugax	GER:Zscheiplitz-0.5W-19940830-g3			1	Germany		Zscheiplitz	51.2153	11.727	190	1994-08-30	B.Seifert	SMNG, Görlitz, Germany
fugax	GRE:Gianades-19961007-57		3		Greece	Kerkyra	Gianades	39.641	19.79	45	1996-10-07	B.Seifert	SMNG, Görlitz, Germany
fugax	NET:Roermond-20210614-1		3				Roermond	51.18808	6.02229	25	2021-06-14	J.Noordijk	SMNG, Görlitz, Germany
fugax	NET:Roermond-20210611-2		4				Roermond	51.18752	6.00609	25	2021-06-11	van Maanen	SMNG, Görlitz, Germany
fugax	RUS:Kizlyarsky Res.20170525		6		Russia		Kizyarsky Reserve	44.80186	46.8895	-25	2017-05-25	Z.M.Yusupov	SMNG, Görlitz, Germany
fugax	SWI:Fehraltorf-2005-118		3					47.388	8.752	535	2005-02-16		SMNG, Görlitz, Germany
fugax	SWI:Gland-W-19900713-37		4					46.426	6.233	490	1990-07-13	B.Seifert	SMNG, Görlitz, Germany
fugax	SWI:Pfynwald,Sion,19900713-52		4					46.2917	7.5589	575	1990-07-13	B.Seifert	SMNG, Görlitz, Germany
juliae	BUL:Churilovo-1039	6	4	2	Bulgaria	Ograzhden Mt.	Churilovo vill.	41.46084	23.00666	671	2021-09-10	A. Lapeva-Gjonova	SCPC, Budapest, Hungary
juliae	BUL:Drakata-1038	3	3		Bulgaria	Ograzhden Mt.	Drakata vill.	41.60906	23.1816	339	2021-09-09	A. Lapeva-Gjonova	SCPC, Budapest, Hungary
juliae	CRO:Donje-Rastane-1063	3	3		Croatia		Donje Rastane 1.8km SSW	44.00256	15.39412	155	2022-05-05	T.Jegh	SCPC, Budapest, Hungary
juliae	GEO:Tbilisi-6610	4	4		Georgia		Tbilisi	41.688	44.809		1985-07-20	B.Seifert	SMNG, Görlitz, Germany
juliae	GRE:Kerkyra-188	5	4	3	Greece	Kerkyra	Hlomos, 1 km SW	39.5	19.9		1996-10-09		SMNG, Görlitz, Germany
juliae	GRE:Kerkyra-225	3	4	3	Greece	Kerkyra	Hlomos, 1 km SW	39.5	19.9		1996-10-09		SMNG, Görlitz, Germany
juliae	HUN:DB199	6	6	1	Hungary		Budapest, Kis-Svábhegy	47.504303	19.009891		2022-08-20	T.Jégh	SCPC, Budapest, Hungary
juliae	HUN:Gellerthegy-1100	5	5		Hungary		Budapest, Gellért tér	47.488580	19.046616		2022-10-15	D.Papp & T. Jégh	SCPC, Budapest, Hungary
juliae	HUN:Gellerthegy-1101	3			Hungary		Budapest, Gellért tér	47.488580	19.046616		2022-10-15	D.Papp & T. Jégh	SCPC, Budapest, Hungary
juliae	HUN:Obarok-015	6	5		Hungary		Óbarok	47.5017	18.5650		2021-04-10	S.Csősz	SCPC, Budapest, Hungary
juliae	TYPE-nitida-T	1			Armenia		[Megry, vil. Legvaz] Meghri				1986-06-23	A.Radchenko	CASENT0917367	Owned by: SIZK, Kiev, Ukraine; Image: Michele Esposito
juliae	RUS:Baksanenok-341-10	3	4		Russia	Kabardino-Balkarskaya	Baksanenok	43.68348	43.58827	413	2010-09-16	Z.M.Yusupov	SCPC, Budapest, Hungary
juliae	RUS:Samursky-32-16	3	4		Russia	Dagestan	Dagestan Nature Res, Samurskiy forest	41.839972	48.569389	-24	2016-05-22	Z.M.Yusupov	SCPC, Budapest, Hungary
juliae	RUS:Samursky-46-16	3	4		Russia	Dagestan	Dagestan Nature Res, Samurskiy forest	41.844056	48.482639	1	2016-05-25	Z.M.Yusupov	SCPC, Budapest, Hungary
juliae	RUS:Stavropol-4-13	3	4		Russia	Stavropolskij kraj	Stavropol, Mt. Mashuk	44.04943	43.07939	658	2013-06-01	Z.M.Yusupov	SCPC, Budapest, Hungary
juliae	RUS:Verkhny-Dzalgan-111-20	3	4		Russia	Dagestan	Verkhny Dzhalgan	42.03575	48.27675	215	2020-08-17	Z.M.Yusupov	SCPC, Budapest, Hungary
juliae	RUS:Verkhny-Kurp-10-12	3	4		Russia	Kabardino-Balkarskaya	Verkhny Kurp	43.49624	44.41951	388	2012-08-29	Z.M.Yusupov	SCPC, Budapest, Hungary
juliae	BUL:Hristeni,20200927			2	Bulgaria		Hristeni	42.457	25.734	210	2020-09-27		SMNG, Görlitz, Germany
juliae	BUL:Melnik-19820902		4		Bulgaria		Melnik	41.525	23.393	389	1982-09-02	B.Seifert	SMNG, Görlitz, Germany
juliae	GRE:Palaeokastriza-19961007-238			1	Greece	Kerkyra	Palaeokastriza	39.673	19.704	19	1996-10-07	B.Seifert	SMNG, Görlitz, Germany
