# Supplementary material for: ﻿Broadly sympatric occurrence of two thief ant species Solenopsisfugax (Latreille, 1798) and S.juliae (Arakelian, 1991) in the East European Pontic-Caspian region (Hymenoptera, Formicidae) is disclosed
Source: Zookeys. 2023 Dec 21;1187:189–222. doi: 10.3897/zookeys.1187.105866 (PMC10756144; doi:10.3897/zookeys.1187.105866)
Supplement: Supplementary material 2 — Morphometric data of 15 continuous morphometric traits of 203 individuals collected by SC is given in µm [file zookeys-1187-189_article-105866__-s002.xlsx]

## Sheet: workers_CSOSZ
code	x	species	x	CS	CL1	ClyD	ApS	SApS	CWb	FRS	ClyW	SL	MW	PEW	PPW	ML	PEL	PEH	NOH					D3=0.060*ML -0.047*CW -0.125*ClSpD-4.582
HUN:Bataapati-424		fugax	d	482.812	531.25	23.75	209.375	75	434.375	101.25	68.75	330	284.375	155	151.25	575	200	175	96.875					0.908625
HUN:Bataapati-424		fugax	d	494.688	548.75	25	207.5	81.25	440.625	105	71.875	332.5	290.625	155	162.5	590.625	201.25	181.25	105					1.16175
HUN:Bataapati-424		fugax	s	531.25	587.5	26.25	218.75	84.375	475	115.625	75	356.25	312.5	162.5	165.625	625	218.75	195	109.375					1.218
HUN:Bataapati-424		fugax	d	489.688	546.875	25	212.5	73.75	432.5	107.5	65.625	331.25	290.625	151.25	151.25	584.375	201.25	181.25	101.25					1.94987
HUN:Bataapati-424		fugax	d	471.25	531.25	25	207.5	80	411.25	101.25	65.625	325	276.25	138.75	150	556.25	190.625	168.75	93.75					1.26113	1.29988
HUN:Bataapati-429		fugax	d	495.312	543.75	20	206.25	78.125	446.875	106.25	53.125	334.375	293.75	155	156.25	587.5	195	181.25	103.125					3.02425
HUN:Bataapati-429		fugax	d	517.812	565.625	23.75	212.5	81.25	470	112.5	62.5	343.75	306.25	162.5	170	607.5	213.75	187.5	109.375					1.9655
HUN:Bataapati-429		fugax	d	523.438	571.875	21.875	211.25	82.5	475	115.625	65.625	350	311.25	156.25	162.5	600	206.25	187.5	112.5					0.889875
HUN:Bataapati-429		fugax	d	507.188	555	18.75	206.25	87.5	459.375	112.5	62.5	337.5	301.25	159.375	156.25	587.5	206.25	186.25	109.375					1.26488
HUN:Bataapati-429		fugax	d	476.562	528.125	18.75	206.25	73.75	425	105	48.75	325	280	157.5	162.5	553.125	203.125	181.25	103.125					2.53675	1.93625
HUN:Nemetker-358		fugax	s	574.375	618.75	31.25	226.25	87.5	530	120	71.875	371.875	331.25	182.5	173.75	665.625	237.5	206.25	118.75					1.46113
HUN:Nemetker-358		fugax	s	554.375	601.25	31.25	218.75	88.75	507.5	120	68.75	362.5	323.75	175	162.5	640.625	213.75	198.75	115.625					1.40925
HUN:Nemetker-358		fugax	s	501.562	543.75	23.75	209.375	82.5	459.375	105	56.25	337.5	295	157.5	157.5	588.75	203.125	182.5	100					2.12112
HUN:Nemetker-358		fugax	s	541.25	582.5	31.25	212.5	87.5	500	118.75	68.75	356.25	315.625	173.75	175	623.75	231.25	200	111.25					0.74925
HUN:Nemetker-358		fugax	d	500.938	546.875	25	206.25	81.25	455	105	63.75	330	300	159.375	159.375	587.5	212.5	181.25	105					1.31425
HUN:Nemetker-358		fugax	d	419.375	468.75	18.75	187.5	62.5	370	87.5	53.125	284.375	251.25	136.25	138.75	490.625	181.25	159.375	87.5					0.824875	1.31331
HUN:Nemetker-354		fugax	d	479.062	530	23.75	193.75	78.125	428.125	105	53.125	328.125	278.125	157.5	156.25	546.875	206.25	180	100					1.468
HUN:Nemetker-354		fugax	d	490.625	542.5	23.75	196.875	80	438.75	105	59.375	334.375	288.75	156.25	162.5	559.375	201.25	184.375	100					0.937375
HUN:Nemetker-354		fugax	d	488.125	538.75	21.875	200	76.25	437.5	106.25	61.25	334.375	288.75	153.125	167.5	571.875	200	181.25	100					1.51175	1.30571
HUN:Harmashatarhegy-037		fugax	d	466.25	526.25	20	206.25	76.25	406.25	95	50	320	273.75	148.75	151.25	562.5	203.125	181.25	100					3.82425
HUN:Harmashatarhegy-037		fugax	d	458.125	517.5	20	200	81.25	398.75	95	48.75	321.875	262.5	153.125	157.5	537.5	198.75	175	98.75					2.833
HUN:Harmashatarhegy-037		fugax	s	590	642.5	30	234.375	100	537.5	123.75	70	388.75	350	198.75	198.75	703.125	256.25	206.25	115.625					3.593
HUN:Harmashatarhegy-037		fugax	d	448.438	503.125	20	193.75	75	393.75	96.875	43.75	307.5	261.25	143.75	146.875	525	188.75	159.375	88.75					2.943
HUN:Harmashatarhegy-037		fugax	d	413.125	468.75	18.75	187.5	80	357.5	87.5	46.875	281.25	248.75	120	128.125	487.5	159.375	156.25	84.375					2.00613
HUN:Harmashatarhegy-037		fugax	d	436.562	488.75	20	188.75	78.125	384.375	93.75	43.75	296.875	256.25	132.5	137.5	512.5	181.25	159.375	86.25					2.63362
HUN:Harmashatarhegy-037		fugax	d	451.562	500	25	200	81.25	403.125	98.75	56.25	306.25	268.75	132.5	143.75	521.875	178.125	162.5	87.5					0.752375	2.65505
HUN:Harmashatarhegy-036		fugax	s	575.625	620	26.25	225	95	531.25	126.25	73.75	376.25	337.5	171.875	184.375	656.25	238.75	198.75	112.5					0.6055
HUN:Harmashatarhegy-036		fugax	s	522.812	578.125	20	212.5	86.25	467.5	117.5	62.5	356.25	298.75	162.5	162.5	600	212.5	188.75	101.25					1.633
HUN:Harmashatarhegy-036		fugax	d	452.188	509.375	20	193.75	73.75	395	98.75	50	318.75	265.625	138.75	153.125	537.5	181.25	168.75	90.625					2.853
HUN:Harmashatarhegy-036		fugax	d	436.875	493.75	17.5	187.5	75	380	93.75	43.75	293.75	251.25	131.25	138.75	500	173.75	167.5	92.5					2.08925
HUN:Harmashatarhegy-036		fugax	d	434.375	486.25	18.75	187.5	75	382.5	92.5	46.875	287.5	256.25	132.5	137.5	512.5	168.75	162.5	87.5					2.33113
HUN:Harmashatarhegy-036		fugax	d	395.312	443.75	15.625	181.25	73.75	346.875	87.5	37.5	265.625	234.375	117.5	121.875	448.75	162.5	150	80					1.35237	1.81071
HUN:Szabadkigyos-609		fugax	d	443.75	493.75	23.75	193.75	71.875	393.75	92.5	46.875	293.75	256.25	140.625	148.75	509.375	187.5	162.5	87.5					1.61487
HUN:Szabadkigyos-609		fugax	s	553.125	607.5	25	218.75	92.5	498.75	120	81.25	370	318.75	163.75	175	640.625	226.25	193.75	109.375					0.258
HUN:Szabadkigyos-609		fugax	d	446.25	493.75	20	188.75	75	398.75	92.5	50	298.75	262.5	138.75	148.75	515.625	178.125	162.5	88.75					1.36425
HUN:Szabadkigyos-609		fugax	d	496.875	543.75	21.875	201.25	81.25	450	106.25	56.25	332.5	287.5	159.375	162.5	578.125	207.5	186.25	106.25					1.92425
HUN:Szabadkigyos-609		fugax	s	555.625	606.25	26.25	217.5	87.5	505	118.75	62.5	371.875	318.75	170	181.25	650	228.125	193.75	113.75					2.8705
HUN:Szabadkigyos-609		fugax	d	449.062	503.125	26.25	196.875	80	395	95	51.25	303.125	268.75	137.5	148.75	520	187.5	163.75	90.625					1.64675	1.6131
HUN:FB-032		fugax	d	393.125	442.5	23.75	187.5	73.75	343.75	86.25	46.875	275	237.5	117.5	132.5	463.75	163.75	148.75	75					1.22737
HUN:FB-032		fugax	d	392.812	445	20	184.375	71.875	340.625	87.5	43.75	271.875	237.5	121.875	126.25	462.5	161.25	148.75	78.125					1.68988
HUN:FB-032		fugax	d	420.312	468.75	21.875	187.5	70	371.875	92.5	46.875	295	255	132.5	143.75	500	178.125	161.25	81.25					2.0805	1.66592
HUN:Tatabanya-035		fugax	d	379.688	428.125	21.875	181.25	65.625	331.25	81.25	46.875	257.5	221.875	123.75	130	431.25	163.75	146.875	68.75					-0.135125
HUN:Tatabanya-035		fugax	d	447.812	505	25	190.625	75	390.625	92.5	56.25	306.25	261.25	140.625	143.75	540.625	207.5	165.625	87.5					2.46488
HUN:Tatabanya-035		fugax	d	459.375	512.5	25	200	81.25	406.25	100	62.5	320	271.875	153.125	162.5	540.625	205	171.875	98.75					0.94925
HUN:Tatabanya-035		fugax	d	385.312	436.25	17.5	178.125	65.625	334.375	76.25	46.875	261.25	228.125	120	125	448.75	159.375	143.75	75					0.768	1.01175
MTN:Karaorman-1041		fugax	s	556.875	607.5	21.875	225	88.75	506.25	117.5	75	375	315.625	173.75	181.25	650	225	200	100					1.24925
MTN:Karaorman-1041		fugax	s	537.5	584.375	25	218.75	90.625	490.625	112.5	63.75	359.375	312.5	168.75	175	621.875	212.5	187.5	106.25					1.70238
MTN:Karaorman-1041		fugax	d	456.875	500	20	200	75	413.75	93.75	68.75	309.375	275	131.25	142.5	515.625	182.5	163.75	92.5					-1.6845
MTN:Karaorman-1041		fugax	s	541.25	593.75	20	218.75	84.375	488.75	112.5	63.75	362.5	312.5	162.5	173.75	634.375	218.75	195	113.75					2.5405	0.951906
BUL:Maleshevska-1042		fugax	d	450	500	21.875	206.25	81.25	400	101.25	48.75	318.75	263.75	138.75	148.75	528.125	187.5	167.5	93.75					2.21175
BUL:Maleshevska-1042		fugax	s	530.625	581.25	18.75	212.5	90.625	480	109.375	65.625	353.125	306.25	168.75	181.25	625	221.875	190.625	109.375					2.15488
BUL:Maleshevska-1042		fugax	s	541.25	593.75	21.875	221.875	90.625	488.75	118.75	59.375	362.5	312.5	165.625	170	631.25	220	193.75	112.5					2.89987
BUL:Maleshevska-1042		fugax	s	525.938	571.875	23.75	221.875	90.625	480	113.75	65.625	362.5	303.125	168.75	162.5	612.5	218.75	196.875	112.5					1.40488
BUL:Maleshevska-1042		fugax	d	435.938	487.5	23.75	200	76.25	384.375	93.75	53.125	300	253.125	138.75	140.625	512.5	168.75	167.5	87.5					1.46175
BUL:Maleshevska-1042		fugax	d	427.5	480	20	201.25	78.125	375	95	56.25	290.625	255	128.125	132.5	500	170	159.375	86.25					0.76175	1.81581
ALB:Korce-1051		fugax	s	553.125	607.5	23.75	221.875	87.5	498.75	121.875	56.25	368.75	323.75	175	181.25	656.25	225	206.25	125					4.3205
ALB:Korce-1051		fugax	d	507.812	556.25	21.875	212.5	90.625	459.375	107.5	65.625	345	303.125	167.5	168.75	606.25	213.75	190.625	115.625					1.99925
ALB:Korce-1051		fugax	s	560.938	609.375	23.75	212.5	90.625	512.5	125	68.75	362.5	325	187.5	190.625	662.5	228.125	206.25	121.875					2.48675
ALB:Korce-1051		fugax	s	528.125	578.125	26.25	211.25	87.5	478.125	115.625	65.625	350	315.625	168.75	173.75	625	218.75	198.75	115.625					2.243
ALB:Korce-1051		fugax	d	525	568.75	21.875	212.5	87.5	481.25	115.625	59.375	332.5	303.125	171.875	181.25	609.375	225	187.5	111.25					1.93988
ALB:Korce-1051		fugax	d	481.25	531.25	21.875	200	81.25	431.25	106.25	59.375	328.125	281.25	148.75	157.5	556.25	200	181.25	101.25					1.10237	2.34863
MTN:Podgorica-1043		fugax	s	561.875	617.5	28.125	231.25	93.75	506.25	118.75	75	381.25	328.125	171.875	176.25	659.375	228.125	198.75	109.375					1.81175
MTN:Podgorica-1043		fugax	d	468.75	518.75	25	201.25	81.25	418.75	96.875	56.25	320	275	137.5	145	550	182.5	168.75	93.75					1.7055
MTN:Podgorica-1043		fugax	s	621.875	668.75	30	237.5	112.5	575	131.25	84.375	412.5	365.625	187.5	190.625	756.25	262.5	217.5	128.125					3.22113
MTN:Podgorica-1043		fugax	d	482.812	543.75	23.75	206.25	84.375	421.875	103.125	59.375	337.5	281.25	150	161.25	562.5	203.125	178.125	100					1.918
MTN:Podgorica-1043		fugax	d	431.25	481.25	23.75	200	80	381.25	96.875	46.875	300	255	125	138.75	503.125	175	161.25	84.375					1.82738	2.09675
HUN:Gyenesdias-027		fugax	d	529.688	584.375	26.25	218.75	90.625	475	118.75	65.625	356.25	312.5	165.625	175	625	223.75	198.75	107.5					2.38988
HUN:Gyenesdias-027		fugax	d	515.625	562.5	25	207.5	93.75	468.75	115.625	65.625	350	300	157.5	162.5	593.75	218.75	187.5	105					0.808625
HUN:Gyenesdias-027		fugax	d	466.25	512.5	23.75	206.25	81.25	420	106.25	48.75	312.5	275	150	162.5	546.875	190.625	176.25	95					2.39675	1.86508
HUN:Dunaujvaros-1071		fugax	d	408.75	456.25	17.5	188.75	70	361.25	84.375	53.125	280	240.625	125	136.25	481.25	165.625	157.5	81.25					0.673625
HUN:Dunaujvaros-1071		fugax	d	408.125	455	17.5	188.75	68.75	361.25	87.5	51.25	271.875	238.75	125	132.5	475	171.875	157.5	80					0.533
HUN:Dunaujvaros-1071		fugax	d	408.438	459.375	23.75	187.5	76.25	357.5	81.25	53.125	275	248.75	130	136.25	486.25	175	157.5	81.25					1.14987
HUN:Dunaujvaros-1071		fugax	d	400.625	451.25	21.875	186.25	68.75	350	80	43.75	280	237.5	120	132.5	471.875	176.25	155	82.5					1.81175	1.04206
HUN:Verteskozma-403		fugax	s	600	653.125	26.25	231.25	112.5	546.875	125	68.75	403.125	355	190.625	193.75	731.25	256.25	213.75	125					4.99613
HUN:Verteskozma-403		fugax	s	553.125	611.25	23.75	220	111.25	495	120	70	373.75	320	170	181.25	643.75	228.125	203.125	117.5					2.028
HUN:Verteskozma-403		fugax	d	496.25	548.75	21.875	203.125	84.375	443.75	98.75	65.625	331.25	280	142.5	156.25	578.125	200	178.125	98.75					1.04613
HUN:Verteskozma-403		fugax	d	425	481.25	20	190.625	80	368.75	88.75	50	295	250	125	137.5	492.5	180	167.5	90.625					1.38675	2.36425
CRO:Krk-1102		fugax	s	560.312	615.625	30	215.625	92.5	505	118.75	68.75	368.75	318.75	171.875	168.75	631.25	234.375	206.25	112.5					0.96425
CRO:Krk-1102		fugax	d	495.312	546.875	21.875	200	82.5	443.75	106.25	51.25	331.25	284.375	143.75	155	565.625	209.375	176.25	98.75					2.093
CRO:Krk-1102		fugax	s	525.625	575	25	209.375	88.75	476.25	113.75	59.375	351.25	305	156.25	161.25	581.25	207.5	184.375	100					0.487375
CRO:Krk-1102		fugax	d	420.312	471.875	17.5	187.5	71.875	368.75	86.25	43.75	290.625	243.75	134.375	142.5	475	178.125	161.25	90.625					1.118
CRO:Krk-1102		fugax	d	417.812	470	18.75	184.375	80	365.625	88.75	38.75	287.5	242.5	125	136.25	468.75	175	157.5	100					1.51488	1.2355
HUN:Huvosvolgy-DB197		fugax	d	500	546.875	25	206.25	90.625	453.125	107.5	70	345	300	153.125	168.75	580	218.75	186.25	112.5					0.171125
HUN:Huvosvolgy-DB197		fugax	d	449.375	498.75	21.875	203.125	71.875	400	93.75	53.125	303.125	275	146.875	150	532.5	187.5	175	100					1.92737
HUN:Huvosvolgy-DB197		fugax	d	448.75	498.75	23.75	193.75	75	398.75	95	56.25	300	267.5	142.5	148.75	517.5	187.5	168.75	93.75					0.6955	0.931333
FRA:Fumel-124		fugax	s	545.312	596.875	21.875	220	100	493.75	120	62.5	363.75	318.75	176.25	181.25	643.75	218.75	206.25	123.75					3.02425
FRA:Fumel-124		fugax	d	455.625	505	18.75	195	80	406.25	96.875	50	305	261.25	143.75	146.875	534.375	193.75	182.5	106.25					2.13675
FRA:Fumel-124		fugax	d	517.812	570	21.875	215.625	88.75	465.625	111.25	63.75	346.875	306.25	163.75	168.75	625	217.5	205	118.75					3.06488
FRA:Fumel-124		fugax	d	508.125	561.25	28.125	211.25	88.75	455	113.75	59.375	338.75	293.75	156.25	156.25	600	206.25	188.75	111.25					2.61112	2.70925
ITA:Triest-9125		fugax	d	479.688	531.25	20	190.625	84.375	428.125	103.125	50	312.5	278.125	161.25	161.25	546.875	200	180	96.875					1.85863
ITA:Triest-9125		fugax	d	426.25	476.25	18.75	182.5	71.875	376.25	95	43.75	271.875	250	143.75	146.875	487.5	181.25	168.75	90.625					1.5155
ITA:Triest-9125		fugax	d	485.625	538.75	20	200	86.25	432.5	107.5	59.375	323.75	280	150	150	543.75	198.75	178.125	95					0.293625	1.22258
ITA:Triest-9178		fugax	s	554.688	609.375	23.75	223.75	101.25	500	118.75	65.625	371.875	325	181.25	175	650	228.125	206.25	123.75					2.71488
ITA:Triest-9178		fugax	d	489.062	537.5	20	206.25	93.75	440.625	111.25	59.375	330	293.75	162.5	163.75	567.5	209.375	181.25	96.875					1.33675
ITA:Triest-9178		fugax	d	432.188	486.25	18.75	192.5	78.125	378.125	88.75	43.75	295	250	132.5	137.5	506.25	175	157.5	86.25					2.55237
ITA:Triest-9178		fugax	s	518.75	570	21.875	207.5	90.625	467.5	112.5	57.5	355	312.5	168.75	171.875	592.5	218.75	192.5	106.25					1.808	2.103
RUS:Krasnodar-175		fugax	d	465	512.5	18.75	195	84.375	417.5	100	53.125	307.5	275	151.25	151.25	550	203.125	168.75	92.5					2.15488
RUS:Krasnodar-175		fugax	d	407.188	455	13.75	186.25	70	359.375	87.5	42.5	275	236.25	126.25	132.5	470	168.75	151.25	75					1.41487
RUS:Krasnodar-175		fugax	d	517.188	565.625	20	211.25	87.5	468.75	112.5	59.375	346.875	296.875	168.75	168.75	593.75	231.25	184.375	105					1.58988
RUS:Krasnodar-175		fugax	d	425	475	18.75	188.75	76.25	375	92.5	50	290.625	243.75	137.5	132.5	493.75	188.75	161.25	86.25					1.168	1.58191
RUS:Esentuki-143		fugax	d	434.375	484.375	18.75	187.5	75	384.375	93.75	50	300	250	138.75	150	513.75	186.25	171.875	92.5					1.92737
RUS:Esentuki-143		fugax	s	528.125	575	25	212.5	87.5	481.25	115.625	68.75	353.125	312.5	170	176.25	615.625	225	201.25	117.5					1.143
RUS:Esentuki-143		fugax	d	474.375	530	21.875	215.625	80	418.75	100	65.625	315.625	282.5	156.25	159.375	556.25	207.5	180	98.75					0.908625
RUS:Esentuki-143		fugax	d	456.875	507.5	18.75	207.5	73.75	406.25	101.25	62.5	306.25	265.625	151.25	153.125	518.75	196.875	176.25	95					-0.36325
RUS:Esentuki-143		fugax	s	532.812	578.125	21.875	221.875	87.5	487.5	118.75	68.75	359.375	315.625	173.75	175	618.75	230	198.75	113.75					1.03675	0.9305
RUS:Goriantshi-Kluts-166		fugax	d	521.875	567.5	20	206.25	87.5	476.25	113.75	62.5	350	296.875	156.25	165.625	609.375	217.5	193.75	106.25					1.78425
RUS:Goriantshi-Kluts-166		fugax	d	480.312	530	20	200	80	430.625	105	56.25	318.75	273.75	138.75	150	546.875	188.75	180	95					0.959875
RUS:Goriantshi-Kluts-166		fugax	d	515.625	562.5	20	211.25	87.5	468.75	111.25	65.625	345	296.875	155	162.5	600	206.25	188.75	105					1.18363
RUS:Goriantshi-Kluts-166		fugax	d	401.562	453.125	13.75	171.875	71.875	350	86.25	45	270	236.25	112.5	131.25	471.875	165.625	148.75	75					1.6555	1.39581
RUS:Neftekumsk-034		fugax		499.375	550	23.75	212.5	92.5	448.75	106.25	57.5	336.25	296.875	168.75	173.75	615.625	213.75	192.5	109.375					4.07675
RUS:Neftekumsk-034		fugax		500	543.75	20	220	87.5	456.25	111.25	59.375	342.5	293.75	162.5	168.75	612.5	209.375	187.5	106.25					3.30237
RUS:Neftekumsk-034		fugax		480.625	530	20	207.5	84.375	431.25	105	61.25	326.25	280	150	168.75	587.5	215.625	186.25	105					2.743	3.37404
ROM:pontica_TYPE		fugax	s	559.375	600	26.25	228.125	93.75	518.75	125	75	375	325	175	176.25	668.75	237.5	190.625	100		Dobrudia, Mangalia, Montandon, Solenopsis fugax pontica, CASENT0913885			1.78675
ROM:pontica_TYPE		fugax	d	513.438	565.625	21.875	212.5	88.75	461.25	112.5	56.25	350	298.75	159.375	162.5	587.5	217.5	193.75	112.5					1.958	1.87237
RUS:Alges-caucase_scythica_TYPE		fugax	d	456.25	506.25	18.75	200	80	406.25	101.25	53.125	323.75	267.5	143.75	148.75	531.25	195	176.25	95		Alges, Caucase, Mejunoff, CASENT0913886			1.55863
RUS:Alges-caucase_scythica_TYPE		fugax	d	445.312	493.75	15.625	187.5	78.125	396.875	101.25	45	309.375	262.5	136.25	148.75	525	188.75	170	92.5		Hte, Gazonne, CASENT0913888			2.63988	2.09925
SWI:Gazonne_furtiva_TYPE		fugax	s	600.625	650	25	250	87.5	551.25	125	71.875	388.75	353.125	181.25	190.625	715.625	246.875	218.75	125					3.46237
SWI:Gazonne_furtiva_TYPE		fugax	s	572.5	620	20	226.25	93.75	525	123.75	67.5	375	334.375	162.5	187.5	656.25	234.375	212.5	121.875					1.6805
SWI:Gazonne_furtiva_TYPE		fugax	d	485.938	540.625	25	201.25	78.125	431.25	101.25	61.25	328.125	284.375	150	157.5	575	200	184.375	112.5					1.993
SWI:Gazonne_furtiva_TYPE		fugax	s	564.062	612.5	21.875	225	92.5	515.625	123.75	71.875	363.75	336.25	181.25	181.25	656.25	231.25	206.25	118.75					1.57425
SWI:Gazonne_furtiva_TYPE		fugax	d	445.938	495	20	178.125	81.25	396.875	95	53.125	305	262.5	143.75	150	506.25	181.25	173.75	92.5		Cypre, Limasol 15.x.30, Mavromoustakis CASENT0913887			0.49925	1.84187
FRA:Nespouls-NT		fugax		543.75	590.625	20	215.625	87.5	496.875	112.5	65.625	365.625	312.5	163.75	170	637.5	231.25	198.75	123.75		FRA:Nespouls-Faugére, 330m, sous une pierre, Galkowski, 25.08.2008 -1			2.11175
FRA:Nespouls-NT		fugax		533.75	575	20	211.25	87.5	492.5	111.25	61.25	359.375	306.25	155	156.25	612.5	218.75	193.75	115.625					1.36425
FRA:Nespouls-NT		fugax		543.125	587.5	20	218.75	87.5	498.75	112.5	62.5	359.375	318.75	167.5	167.5	637.5	232.5	203.125	118.75					2.41425	1.96342
nitida_TYPE-1_casent0917367	image	juliae		531.25	578.8	23.3	218	85	483.7	104	83	358	300	166	166	602	227	190	107					-1.5709	-1.5709
RUS:Tymyauz-50-13	1--1	fugax		494.375	543.75	18.75	206.25	86.25	445	105	62.5	340.625	286.25	148.75	150	568.75	200	180	100					0.8155
RUS:Tymyauz-50-13	1--2	fugax		433.438	482.5	13.75	196.875	73.75	384.375	93.75	53.125	292.5	262.5	136.25	143.75	515.625	178.125	171.875	93.75					1.64925
RUS:Tymyauz-50-13	2--2	fugax		493.75	546.875	20	206.25	80	440.625	112.5	68.75	340.625	293.75	163.75	157.5	595	218.75	187.5	109.375					1.81487	1.42654
RUS:Staroterechnoe-50-17	2--1	fugax		476.562	525	17.5	207.5	92.5	428.125	107.5	59.375	330	280	161.25	167.5	587.5	200	186.25	103.125					3.12425
RUS:Staroterechnoe-50-17	2--2	fugax		500	550	20	206.25	90.625	450	106.25	70	331.25	290.625	162.5	167.5	605	217.5	193.75	113.75					1.818
RUS:Staroterechnoe-50-17	2--3	fugax		485	531.25	18.75	207.5	87.5	438.75	105	65.625	330	288.75	159.375	167.5	598.75	196.875	187.5	101.25					2.51862	2.48696
RUS:Krasnodar-86-18	2--1	fugax		474.375	523.75	23.75	196.875	86.25	425	106.25	50	325	276.25	150	157.5	565.625	181.25	186.25	103.125					3.1305
RUS:Krasnodar-86-18	2--2	fugax		457.5	513.75	20	201.25	80	401.25	101.25	55	311.25	273.75	143.75	150	534.375	200	178.125	106.25					1.74675
RUS:Krasnodar-86-18	2--3	fugax		440.625	493.75	18.75	203.125	71.875	387.5	96.875	53.125	306.25	261.25	138.75	145	512.5	186.25	173.75	87.5					1.31488	2.06404
RUS:Khamidiye-156-07		fugax		468.75	511.25	17.5	209.375	82.5	426.25	105	71.875	330	280	162.5	162.5	575	206.25	171.875	95					0.899875
RUS:Khamidiye-156-07		fugax		495.938	553.125	18.75	218.75	93.75	438.75	113.75	65.625	355	292.5	162.5	168.75	612.5	207.5	193.75	106.25					3.34363
RUS:Khamidiye-156-07		fugax		483.438	534.375	20	209.375	88.75	432.5	113.75	62.5	331.25	282.5	151.25	161.25	587.5	201.25	187.5	100					2.528	2.25717
HUN:Obarok-015		juliae	s	536.562	576.25	20	218.75	92.5	496.875	113.75	82.5	337.5	306.25	157.5	175	603.125	209.375	193.75	106.25					-2.06012
HUN:Obarok-015		juliae	d	427.188	470	18.75	200	71.875	384.375	92.5	59.375	290.625	255	138.75	153.125	484.375	181.25	167.5	87.5					-1.007
HUN:Obarok-015		juliae	d	431.25	476.25	18.75	195	76.25	386.25	88.75	59.375	280	250	125	138.75	487.5	176.25	157.5	87.5					-0.907625
HUN:Obarok-015		juliae	d	436.875	481.25	18.75	193.75	68.75	392.5	88.75	59.375	281.25	243.75	130	138.75	484.375	181.25	167.5	90.625					-1.38888
HUN:Obarok-015		juliae	d	427.5	473.75	18.75	196.875	68.75	381.25	88.75	53.125	281.25	242.5	130	146.875	475	180	162.5	84.375					-0.641375
HUN:Obarok-015		juliae	s	524.062	565.625	17.5	211.25	84.375	482.5	111.25	75	336.25	300	155	170	582.5	206.25	186.25	107.5					-1.6845	-1.28158
HUN:DB199		juliae	s	547.5	595	30	218.75	81.25	500	106.25	82.5	368.75	306.25	162.5	165.625	606.25	206.25	190.625	109.375					-2.0195
HUN:DB199		juliae	d	453.125	500	18.75	200	76.25	406.25	88.75	63.75	311.25	262.5	134.375	140.625	512.5	182.5	170	90.625					-0.8945
HUN:DB199		juliae	d	453.125	501.25	23.75	193.75	76.25	405	92.5	65.625	309.375	257.5	134.375	145	515.625	190.625	170	101.25					-0.882625
HUN:DB199		juliae	s	557.812	600	20	212.5	84.375	515.625	107.5	81.25	371.875	315.625	167.5	170	621.875	207.5	200	112.5					-1.66012
HUN:DB199		juliae	s	547.812	586.25	21.875	218.75	81.25	509.375	107.5	80	365.625	315.625	162.5	167.5	601.25	209.375	193.75	111.25					-2.44763
HUN:DB199		juliae	d	448.438	490.625	23.75	200	75	406.25	92.5	65.625	306.25	256.25	132.5	145	500	184.375	170	101.25					-1.87887	-1.63054
BUL:Drakata-1038		juliae	d	436.562	482.5	21.875	207.5	71.875	390.625	90.625	57.5	305	256.25	128.125	143.75	506.25	190.625	156.25	82.5					0.246125
BUL:Drakata-1038		juliae	d	429.062	471.875	17.5	190.625	73.75	386.25	86.25	56.25	290.625	253.125	130	146.875	484.375	175	165.625	84.375					-0.7045
BUL:Drakata-1038		juliae	d	405.312	445	17.5	188.75	70	365.625	84.375	50	271.875	243.75	125	134.375	475	168.75	156.25	82.5					0.483625	0.00841667
BUL:Churilovo-1039		juliae	d	479.062	517.5	20	206.25	75	440.625	98.75	63.75	323.75	275	137.5	162.5	523.75	193.75	170	92.5					-1.83513
BUL:Churilovo-1039		juliae	d	450.625	495	18.75	201.25	80	406.25	93.75	62.5	301.25	256.25	131.25	142.5	500	181.25	159.375	86.25					-1.48825
BUL:Churilovo-1039		juliae	d	488.438	536.25	20	211.25	81.25	440.625	105	75	337.5	281.25	150	163.75	553.125	200	181.25	93.75					-1.47888
BUL:Churilovo-1039		juliae	d	496.875	543.75	18.75	212.5	87.5	450	105	71.875	332.5	290.625	146.875	159.375	550	201.25	171.875	95					-1.71637
BUL:Churilovo-1039		juliae	d	465.625	512.5	18.75	207.5	78.125	418.75	100	65.625	312.5	265.625	142.5	148.75	515.625	188.75	157.5	84.375					-1.52887
BUL:Churilovo-1039		juliae	d	398.125	445	17.5	193.75	62.5	351.25	84.375	56.25	271.875	231.25	120	131.25	450	165.625	148.75	75					-1.122	-1.52825
CRO:Donje-Rastane-1063		juliae	d	490.625	531.25	25	209.375	80	450	98.75	71.875	315.625	275	138.75	161.25	538.75	187.5	170	92.5					-2.39138
CRO:Donje-Rastane-1063		juliae	d	418.125	461.25	18.75	203.125	73.75	375	82.5	53.125	278.125	257.5	121.875	142.5	475	175	155	81.25					-0.347625
CRO:Donje-Rastane-1063		juliae	d	496.875	538.75	23.75	212.5	82.5	455	98.75	75	318.75	281.25	137.5	156.25	538.75	188.75	171.875	87.5					-3.017	-1.91867
HUN:Gellerthegy-1100		juliae	s	571.875	618.75	21.875	232.5	87.5	525	120	87.5	365.625	330	178.125	178.125	656.25	237.5	201.25	121.875					-0.8195
HUN:Gellerthegy-1100		juliae	d	476.562	525	20	203.125	80	428.125	93.75	62.5	321.875	275	145	148.75	543.75	187.5	182.5	106.25					0.108625
HUN:Gellerthegy-1100		juliae	d	523.438	568.75	26.25	218.75	81.25	478.125	107.5	81.25	351.25	298.75	155	167.5	587.5	211.25	184.375	105					-1.96013
HUN:Gellerthegy-1100		juliae	d	455.312	507.5	20	200	71.875	403.125	90.625	65.625	303.125	263.75	140.625	145	512.5	196.875	168.75	103.125					-0.982
HUN:Gellerthegy-1100		juliae	d	468.125	517.5	20	206.25	76.25	418.75	93.75	65.625	311.25	270	142.5	148.75	531.25	205	175	100					-0.591375	-0.848875
HUN:Gellerthegy-1101		juliae	d	468.75	518.75	23.75	200	75	418.75	92.5	63.75	312.5	271.875	143.75	146.875	531.25	203.125	173.75	98.75					-0.357
HUN:Gellerthegy-1101		juliae	d	465	517.5	18.75	203.125	80	412.5	90.625	65.625	307.5	262.5	138.75	146.875	525	196.875	171.875	95					-0.672625
HUN:Gellerthegy-1101		juliae	d	456.25	500	20	203.125	73.75	412.5	90.625	65.625	306.25	257.5	137.5	140.625	512.5	187.5	168.75	90.625					-1.42262	-0.817417
GRE:Kerkyra-225		juliae		471.875	512.5	17.5	207.5	87.5	431.25	100	62.5	312.5	268.75	145	156.25	532.5	198.75	175	101.25		GRE:Insel Kerkyra, Hlomos 1km SW, 1996. 10.09 - #225			-0.71325
GRE:Kerkyra-225		juliae		427.5	468.75	20	200	73.75	386.25	90.625	53.125	286.25	248.75	132.5	145	476.25	175	167.5	92.5					-0.801375
GRE:Kerkyra-225		juliae		446.25	487.5	25	195	76.25	405	92.5	56.25	300	256.25	132.5	140.625	506.25	187.5	173.75	95					-0.27325	-0.595958
GRE:Kerkyra-188		juliae		504.688	553.125	17.5	215.625	87.5	456.25	93.75	75	331.25	282.5	150	157.5	556.25	200	181.25	95					-2.02575
GRE:Kerkyra-188		juliae		399.062	445	18.75	193.75	75	353.125	76.25	56.25	273.75	223.75	112.5	123.75	438.75	171.875	155	84.375					-1.88513
GRE:Kerkyra-188		juliae		515.625	555	20	218.75	86.25	476.25	101.25	82.5	336.25	284.375	155	157.5	543.75	200	186.25	100					-4.65325
GRE:Kerkyra-188		juliae		457.188	498.75	17.5	195	71.875	415.625	87.5	59.375	300	256.25	131.25	138.75	493.75	175	173.75	93.75					-1.91325
GRE:Kerkyra-188		juliae		500	537.5	21.875	218.75	75	462.5	100	78.125	325	275	150	165.625	550	200	195	96.875					-3.08513	-2.7125
GEO:Tbilisi-6610		juliae		480.312	520	18.75	206.25	73.75	440.625	100	78.125	315.625	271.875	123.75	143.75	520	187.5	168.75	95		GEO:Tbilisi, 41.688N, 44.809E, 1985.07.20, Seifert, #6610			-3.857
GEO:Tbilisi-6610		juliae		418.125	462.5	18.75	198.75	70	373.75	90.625	57.5	292.5	243.75	113.75	130	457.5	163.75	155	84.375					-1.88575
GEO:Tbilisi-6610		juliae		419.375	462.5	15.625	201.25	71.875	376.25	90.625	61.25	287.5	250	118.75	137.5	470	178.125	162.5	93.75					-1.722
GEO:Tbilisi-6610		juliae		411.875	455	21.875	190.625	68.75	368.75	87.5	59.375	281.25	236.25	109.375	130	446.875	168.75	150	84.375					-2.52263	-2.49684
RUS:Baksanenok-341-10	1--1	juliae		544.688	578.125	20	221.875	87.5	511.25	113.75	82.5	362.5	317.5	151.25	167.5	600	193.75	184.375	106.25					-2.92325
RUS:Baksanenok-341-10	2--1	juliae		455.625	498.75	18.75	206.25	71.875	412.5	98.75	70	309.375	263.75	132.5	148.75	512.5	184.375	168.75	92.5					-1.9695
RUS:Baksanenok-341-10	2--2	juliae		461.562	509.375	23.75	206.25	76.25	413.75	101.25	71.875	318.75	262.5	130	142.5	520	180	162.5	81.25					-1.81262	-2.23512
RUS:Verkhny-Dzalgan-111-20	1--1	juliae		515.625	561.25	21.875	209.375	84.375	470	106.25	78.125	350	290.625	142.5	161.25	568.75	193.75	186.25	103.125					-2.31262
RUS:Verkhny-Dzalgan-111-20	1--2	juliae		491.875	538.75	20	203.125	87.5	445	100	71.875	331.25	284.375	142.5	156.25	556.25	187.5	173.75	93.75					-1.10637
RUS:Verkhny-Dzalgan-111-20	1--3	juliae		500.625	545	21.875	206.25	81.25	456.25	105	71.875	332.5	286.25	140.625	156.25	562.5	198.75	180	103.125					-1.26013	-1.55971
RUS:Samursky-46-16	1--1	juliae		550	584.375	20	228.125	87.5	515.625	115.625	87.5	359.375	312.5	157.5	175	618.75	212.5	192.5	109.375					-2.62887
RUS:Samursky-46-16	1--2	juliae		521.875	562.5	21.875	217.5	86.25	481.25	111.25	82.5	343.75	298.75	146.875	163.75	586.25	212.5	176.25	98.75					-2.33825
RUS:Samursky-46-16	1--3	juliae		522.5	568.75	23.75	218.75	80	476.25	109.375	82.5	338.75	296.875	146.875	157.5	578.125	205	173.75	93.75					-2.59075	-2.51929
RUS:Verkhny-Kurp-10-12	1--1	juliae		496.875	537.5	18.75	225	80	456.25	106.25	78.125	337.5	293.75	145	159.375	556.25	198.75	178.125	100					-2.41638
RUS:Verkhny-Kurp-10-12	1--2	juliae		437.5	484.375	18.75	212.5	73.75	390.625	92.5	68.75	303.125	267.5	142.5	142.5	500	187.5	165.625	87.5					-1.53512
RUS:Verkhny-Kurp-10-12	1--3	juliae		431.25	478.125	17.5	206.25	71.875	384.375	88.75	62.5	295	257.5	125	136.25	487.5	180	159.375	86.25					-1.21013	-1.72054
RUS:Samursky-32-16	1--1	juliae		518.75	556.25	20	207.5	81.25	481.25	106.25	76.25	351.25	290.625	140.625	162.5	565.625	198.75	181.25	100					-2.7945
RUS:Samursky-32-16	1--2	juliae		522.812	561.25	20	212.5	81.25	484.375	106.25	84.375	338.75	288.75	142.5	162.5	562.5	195	180	96.875					-4.1445
RUS:Samursky-32-16	1--3	juliae		477.5	518.75	18.75	198.75	81.25	436.25	98.75	76.25	326.25	265.625	128.125	156.25	518.75	187.5	167.5	87.5					-3.492	-3.477
RUS:Stavropol-4-13	1--1	juliae		529.688	568.75	21.875	209.375	87.5	490.625	106.25	76.25	340.625	303.125	148.75	157.5	600	206.25	187.5	93.75					-1.17262
RUS:Stavropol-4-13	1--2	juliae		521.25	561.25	20	206.25	84.375	481.25	106.25	80	345	296.875	150	162.5	578.125	201.25	188.75	106.25					-2.51325
RUS:Stavropol-4-13	1--3	juliae		508.75	550	23.75	211.25	84.375	467.5	103.125	70	336.25	296.875	148.75	157.5	568.75	212.5	181.25	106.25					-1.1795	-1.62179
CYP:cypridis_TYPE-1		cypridis		565	606.25	26.25	226.25	87.5	523.75	128.125	90.625	375	331.25	170	176.25	671.875	228.125	195	118.75					-0.213875
CYP:cypridis_TYPE		cypridis	s	537.5	575	20	231.25	81.25	500	123.75	75	363.75	315.625	162.5	165.625	618.75	203.125	190.625	106.25					-0.332
CYP:cypridis_TYPE		cypridis	d	471.875	517.5	20	206.25	71.875	426.25	103.125	68.75	321.875	276.25	143.75	145	537.5	193.75	180	101.25					-0.9595
CYP:cypridis_TYPE		cypridis	s	528.125	581.25	21.875	218.75	84.375	475	121.875	90.625	362.5	306.25	168.75	171.875	618.75	215.625	193.75	109.375					-1.11012
S.flavidula-type No 5107, 1st specimen		fugax		518.8	566.7	62.3	217.1	947	470.9	120.8		350.8	299.4	157.8	168.9	600.9		188	105.2
S.flavidula-type No 5108, 2nd specimen		fugax		492.65	545.8	63.7	213.2	86.4	439.5	102.4		345	304.2	152.6	171.7	595		180	100

## Sheet: Munka1
	type No 5107, 1st specimen	type No 5108, 2nd specimen
CL1	0.5667	0.5458
ClSPD	0.0623	0.0637
CW	0.4709	0.4395
FRS	0.1208	0.1024
ML	0.6009	0.5950
MW	0.2994	0.3042
NOH	0.1052	0.1000
PEH	0.1880	0.1800
PEW	0.1578	0.1526
PPW	0.1689	0.1717
SL	0.3508	0.3450
ApS	0.2171	0.2132
SApS	0.947	0.0864

## Sheet: Munka2
	CL1	ClSPD	CW	FRS	ML	MW	NOH	PEH	PEW	PPW	SL	ApS	SApS
type No 5107, 1st specimen	0.5667	0.0623	0.4709	0.1208	0.6009	0.2994	0.1052	0.1880	0.1578	0.1689	0.3508	0.2171	0.947
type No 5108, 2nd specimen	0.5458	0.0637	0.4395	0.1024	0.5950	0.3042	0.1000	0.1800	0.1526	0.1717	0.3450	0.2132	0.0864
