# Supplementary material for: ﻿Broadly sympatric occurrence of two thief ant species Solenopsisfugax (Latreille, 1798) and S.juliae (Arakelian, 1991) in the East European Pontic-Caspian region (Hymenoptera, Formicidae) is disclosed
Source: Zookeys. 2023 Dec 21;1187:189–222. doi: 10.3897/zookeys.1187.105866 (PMC10756144; doi:10.3897/zookeys.1187.105866)
Supplement: Supplementary material 3 — Morphometric data of 18 continuous morphometric traits of 171 individuals collected by BS is given in mm [file zookeys-1187-189_article-105866__-s003.xlsx]

## Sheet: SOLENO_W
SITE	HYP	PR_N	POS	CODE	CLSPLM	CLSPLL	CS	CL2/CW	SL/CS	PROC/CS	EL/CS	PNHL/CS	FL/CS	FR/CS	CLSPD/CS	MW/CS	PEW/CS	PPW/CS	PEH/CS	PPH/CS	MPGR/CS	ML/CS	CL2	CW	CLSPLM	CLSPLL	SL	PROC	EL	PNHL	FL	FR	CLSPD	MW	PEW	PPW	PEH	PPH	MPGR	ML
CYP:Limassol,type cypridis,measured SC	cypr	32	2	9	0.069	0.017	0.5525	1.1096	0.6787	0.1866	0.1131	9.999	0.2262	0.2262	0.164	0.5995	0.3077	0.3189	0.3529	0.328	0.0317	1.216	0.5812	0.5238	0.0381	0.0094	0.375	0.1031	0.0625	0	0.125	0.125	0.0906	0.3312	0.17	0.1762	0.195	0.1812	0.0175	0.6718
CYP:Limassol,type cypridis,measured SC	cypr	32	2	9	0.059	0.0165	0.5288	1.115	0.688	0.2009	0.0851	9.999	0.234	0.234	0.1418	0.5968	0.3073	0.3132	0.3604	0.2954	0.0378	1.17	0.5576	0.5	0.0312	0.0087	0.3638	0.1062	0.045	0	0.1237	0.1237	0.075	0.3156	0.1625	0.1656	0.1906	0.1562	0.02	0.6187
CYP:Limassol,type cypridis,measured SC	cypr	32	3	9	0.0676	0.0271	0.4616	1.1659	0.6974	0.2166	0.088	9.999	0.2193	0.2193	0.149	0.5984	0.3115	0.3141	0.3899	0.2979	0.0379	1.164	0.497	0.4262	0.0312	0.0125	0.3219	0.1	0.0406	0	0.1012	0.1012	0.0688	0.2762	0.1438	0.145	0.18	0.1375	0.0175	0.5373
CYP:Limassol,type cypridis,measured SC	cypr	32	4	9	0.0664	0.0241	0.5181	1.1815	0.6997	0.193	0.1062	9.999	0.2413	0.2413	0.1749	0.591	0.3258	0.3318	0.3741	9.9999	0.0266	1.194	0.5612	0.475	0.0344	0.0125	0.3625	0.1	0.055	0	0.125	0.125	0.0906	0.3062	0.1688	0.1719	0.1938	9.9999	0.0138	0.6186
BUL:Melnik,19820829-384	fuga	17	1	1	0.0679	0.0193	0.509	1.171	0.7108	0.1932	0.0993	0.252	0.2297	0.2215	0.1352	0.5954	0.3173	0.327	0.3777	0.2948	0.0388	1.173	0.5491	0.4689	0.0346	0.0098	0.3618	0.0983	0.0505	0.1283	0.1169	0.1127	0.0688	0.3031	0.1615	0.1664	0.1922	0.1501	0.0197	0.5971
BUL:Melnik,19820829-384	fuga	17	2	1	0.0688	0.0184	0.4759	1.2	0.7256	0.1881	0.0867	0.24	0.2306	0.2241	0.1073	0.588	0.3023	0.3207	0.369	0.2721	0.0308	1.201	0.5192	0.4326	0.0327	0.0088	0.3453	0.0895	0.0413	0.1142	0.1097	0.1066	0.0511	0.2798	0.1439	0.1526	0.1756	0.1295	0.0147	0.5716
BUL:Melnik,19820829-384	fuga	17	3	1	0.0671	0.025	0.3951	1.261	0.7183	0.2001	0.0894	0.218	0.2156	0.2063	0.1185	0.5886	0.2874	0.3213	0.3802	0.2977	0.0371	1.168	0.4407	0.3495	0.0265	0.0099	0.2838	0.0791	0.0353	0.0861	0.0852	0.0815	0.0468	0.2326	0.1136	0.1269	0.1502	0.1176	0.0147	0.4615
BUL:Melnik,19820829-384	fuga	17	4	1	0.0714	0.022	0.4096	1.238	0.7323	0.1762	0.0916	0.231	0.228	0.2204	0.1205	0.6079	0.3244	0.3464	0.4017	0.2951	0.0448	1.199	0.4532	0.366	0.0292	0.009	0.3	0.0722	0.0375	0.0946	0.0934	0.0903	0.0494	0.249	0.1329	0.1419	0.1645	0.1209	0.0184	0.4911
BUL:Melnik-2N,19820831-407	fuga	18	1	1	0.0617	0.0257	0.4661	1.246	0.7106	0.1873	0.0808	0.231	0.2306	0.2227	0.115	0.5879	0.3087	0.3268	0.388	0.3078	0.036	1.196	0.5172	0.415	0.0288	0.012	0.3312	0.0873	0.0377	0.1077	0.1075	0.1038	0.0536	0.274	0.1439	0.1523	0.1808	0.1435	0.0168	0.5575
BUL:Melnik-2N,19820831-407	fuga	18	2	1	0.0611	0.0269	0.4481	1.226	0.6993	0.1826	0.0839	0.244	0.2386	0.2273	0.1039	0.602	0.3393	0.3733	0.4098	0.3283	0.0271	1.212	0.4936	0.4026	0.0274	0.0121	0.3134	0.0818	0.0376	0.1093	0.1069	0.1019	0.0466	0.2698	0.152	0.1673	0.1836	0.1471	0.0121	0.5431
BUL:Melnik-2N,19820831-407	fuga	18	3	1	0.0519	0.0163	0.4019	1.216	0.6834	0.1732	0.0919	0.29	0.2223	0.2116	0.1214	0.5931	0.2787	0.3159	0.3794	0.2945	0.0218	1.162	0.4411	0.3627	0.0209	0.0066	0.2747	0.0696	0.0369	0.1166	0.0893	0.085	0.0488	0.2384	0.112	0.127	0.1525	0.1184	0.0088	0.467
BUL:Melnik-2N,19820831-407	fuga	18	4	1	0.0564	0.018	0.3951	1.21	0.6952	0.1824	0.0898	0.248	0.2146	0.2128	0.1192	0.5912	0.2842	0.3133	0.3848	0.292	0.0286	1.156	0.4326	0.3576	0.0223	0.0071	0.2747	0.0721	0.0355	0.098	0.0848	0.0841	0.0471	0.2336	0.1123	0.1238	0.152	0.1154	0.0113	0.4567
BUL:Nos Emine-1.5NW,20030929-714	fuga	3	1	1	0.06	0.0207	0.5291	1.157	0.709	0.2071	0.0856	0.24	0.2431	0.23	0.1322	0.5948	0.3359	0.3306	0.3929	0.3274	0.0203	1.216	0.5676	0.4906	0.0317	0.011	0.3751	0.1096	0.0453	0.127	0.1286	0.1217	0.0699	0.3147	0.1777	0.1749	0.2079	0.1732	0.0107	0.6434
BUL:Nos Emine-1.5NW,20030929-714	fuga	3	2	1	0.0699	0.0191	0.4199	1.246	0.7215	0.2026	0.0815	0.241	0.2372	0.2214	0.1041	0.6036	0.3282	0.3446	0.4031	0.3211	0.0349	1.207	0.4659	0.3739	0.0294	0.008	0.303	0.0851	0.0342	0.1012	0.0996	0.093	0.0437	0.2535	0.1378	0.1447	0.1693	0.1348	0.0147	0.5068
BUL:Nos Emine-1.5NW,20030929-714	fuga	3	3	1	0.0534	0.0177	0.5174	1.178	0.7001	0.2017	0.0951	0.25	0.2344	0.2246	0.1268	0.5801	0.3232	0.3271	0.3838	0.3124	0.0218	1.184	0.5597	0.4751	0.0276	0.0092	0.3622	0.1044	0.0492	0.1294	0.1213	0.1162	0.0656	0.3001	0.1672	0.1692	0.1986	0.1616	0.0113	0.6126
BUL:Nos Emine-1.5NW,20030929-714	fuga	3	4	1	0.0597	0.0154	0.4114	1.225	0.7081	0.2095	0.0854	0.248	0.2331	0.2181	0.0994	0.5961	0.3156	0.3339	0.4029	0.3079	0.0343	1.216	0.453	0.3698	0.0246	0.0063	0.2913	0.0862	0.0351	0.102	0.0959	0.0897	0.0409	0.2452	0.1298	0.1374	0.1658	0.1267	0.0141	0.5003
BUL:Rhodopen:Dobrostan,19820911-single	fuga	30	1	1	0.0586	0.0203	0.543	1.12	0.6721	0.1747	0.0994	0.256	0.2341	0.2285	0.1387	0.6307	0.3315	0.3315	0.3865	0.3238	0.0229	1.222	0.5737	0.5123	0.0318	0.011	0.365	0.0949	0.054	0.139	0.1271	0.1241	0.0753	0.3425	0.18	0.18	0.2099	0.1758	0.0124	0.6635
BUL:Rhodopen:Dobrostan,19820912-single	fuga	31	1	1	0.0458	0.014	0.5986	1.157	0.6901	0.1686	0.0993	0.237	0.2396	0.2371	0.1503	0.6159	0.3201	0.346	0.3645	0.3192	0.0194	1.232	0.6422	0.555	0.0274	0.0084	0.4131	0.1009	0.0594	0.1419	0.1434	0.1419	0.09	0.3687	0.1916	0.2071	0.2182	0.1911	0.0116	0.7375
FRA:Nespouls-Faugere,2008,Ntype fugax	fuga	1	1	1	0.0494	0.0257	0.537	1.141	0.7002	0.1911	0.0931	0.235	0.2212	0.2092	0.1271	0.588	0.3084	0.3143	0.3688	0.311	0.0405	1.222	0.5724	0.5016	0.0265	0.0138	0.376	0.1026	0.05	0.1262	0.1188	0.1123	0.0683	0.3158	0.1656	0.1688	0.198	0.167	0.0217	0.6562
FRA:Nespouls-Faugere,2008,Ntype fugax	fuga	1	2	1	0.0551	0.0217	0.5271	1.13	0.6899	0.1951	0.1243	0.225	0.2189	0.2071	0.1135	0.587	0.2888	0.3142	0.3736	0.2885	0.0214	1.2	0.5593	0.4949	0.029	0.0114	0.3636	0.1028	0.0655	0.1186	0.1154	0.1092	0.0598	0.3094	0.1522	0.1656	0.1969	0.1521	0.0113	0.6325
FRA:Nespouls-Faugere,2008,Ntype fugax	fuga	1	3	1	0.0553	0.0291	0.5361	1.137	0.6887	0.1692	0.1096	0.217	0.2205	0.2106	0.1158	0.5983	0.3126	0.3232	0.381	0.2894	0.0224	1.203	0.5705	0.5017	0.0296	0.0156	0.3692	0.0907	0.0588	0.1163	0.1182	0.1129	0.0621	0.3207	0.1676	0.1733	0.2043	0.1551	0.012	0.6449
FRA:Nespouls-Faugere,2008,Ntype fugax	fuga	1	4	1	0.0691	0.0291	0.4123	1.255	0.7141	0.1933	0.0859	0.262	0.2258	0.1984	0.1035	0.5822	0.3021	0.3175	0.3986	0.2976	0.0274	1.211	0.4589	0.3657	0.0285	0.012	0.2944	0.0797	0.0354	0.108	0.0931	0.0818	0.0427	0.24	0.1246	0.1309	0.1643	0.1227	0.0113	0.4993
FRA:Nespouls-Faugere,20080825-2	fuga	7	1	1	0.0509	0.0234	0.5401	1.154	0.7073	0.1981	0.0999	0.261	0.2484	0.235	0.1204	0.5973	0.3327	0.3343	0.3808	0.3186	0.0183	1.234	0.5787	0.5015	0.0275	0.0126	0.382	0.107	0.054	0.141	0.1342	0.1269	0.065	0.3226	0.1797	0.1806	0.2057	0.1721	0.0099	0.6665
FRA:Nespouls-Faugere,20080825-2	fuga	7	2	1	0.0554	0.0224	0.5291	1.149	0.6929	0.1858	0.0961	0.226	0.2485	0.2378	0.1237	0.6047	0.3426	0.3535	0.3718	0.313	0.0267	1.197	0.5658	0.4924	0.0293	0.0119	0.3666	0.0983	0.0508	0.1196	0.1315	0.1258	0.0654	0.3199	0.1813	0.187	0.1967	0.1656	0.0141	0.6333
FRA:Nespouls-Faugere,20080825-2	fuga	7	4	1	0.0589	0.0224	0.4193	1.218	0.7107	0.1966	0.0861	0.247	0.2301	0.2189	0.0955	0.5968	0.3209	0.3226	0.3996	0.3005	0.0336	1.261	0.4605	0.3781	0.0247	0.0094	0.298	0.0824	0.0361	0.1036	0.0965	0.0918	0.04	0.2502	0.1346	0.1353	0.1676	0.126	0.0141	0.5287
FRA:Nespouls-Faugere,20080825-2	fuga	7	5	1	0.0657	0.0289	0.4154	1.202	0.7235	0.2036	0.0885	0.27	0.2411	0.2224	0.1121	0.6015	0.3173	0.3382	0.4011	0.309	0.0217	1.223	0.4535	0.3773	0.0273	0.012	0.3005	0.0846	0.0368	0.1122	0.1002	0.0924	0.0466	0.2499	0.1318	0.1405	0.1666	0.1284	0.009	0.508
GEO:Napareuli,19850730	fuga	10	1	1	0.0574	0.0183	0.4475	1.232	0.7214	0.1756	0.0911	0.221	0.2269	0.2106	0.0908	0.5884	0.3194	0.3236	0.406	0.307	0.0233	1.195	0.494	0.401	0.0257	0.0082	0.3228	0.0786	0.0408	0.0989	0.1015	0.0942	0.0406	0.2633	0.1429	0.1448	0.1817	0.1374	0.0104	0.5348
GEO:Napareuli,19850730	fuga	10	2	1	0.0624	0.0209	0.4387	1.218	0.7336	0.1944	0.082	0.222	0.2248	0.2112	0.1157	0.5855	0.3151	0.3167	0.3935	0.2977	0.0309	1.177	0.4818	0.3956	0.0274	0.0092	0.3218	0.0853	0.036	0.0974	0.0986	0.0927	0.0508	0.2569	0.1382	0.1389	0.1726	0.1306	0.0136	0.5163
GEO:Napareuli,19850730	fuga	10	3	1	0.0644	0.0223	0.5083	1.17	0.7153	0.2058	0.0835	0.203	0.2281	0.2187	0.1276	0.5999	0.3252	0.3369	0.4063	0.2989	0.0289	1.216	0.5481	0.4685	0.0327	0.0113	0.3636	0.1046	0.0424	0.1032	0.1159	0.1112	0.0649	0.3049	0.1653	0.1712	0.2065	0.1519	0.0147	0.6181
GER:Geesow-1S,19870803/05	fuga	15	1	1	0.0557	0.0183	0.5576	1.118	0.6977	0.1804	0.1105	0.25	0.2332	0.2246	0.1376	0.6037	0.3287	0.3329	0.3766	0.3076	0.0228	1.268	0.5887	0.5265	0.0311	0.0102	0.389	0.1006	0.0616	0.1394	0.13	0.1252	0.0767	0.3366	0.1833	0.1856	0.21	0.1715	0.0127	0.707
GER:Geesow-1S,19870803/05	fuga	15	2	1	0.0629	0.0211	0.5693	1.134	0.7248	0.1917	0.0939	0.233	0.2274	0.222	0.1529	0.5964	0.3258	0.327	0.3776	0.3185	0.0149	1.225	0.605	0.5336	0.0358	0.012	0.4126	0.1091	0.0535	0.1326	0.1295	0.1264	0.087	0.3395	0.1855	0.1862	0.215	0.1813	0.0085	0.6974
GER:Geesow-1S,19870803/05	fuga	15	3	1	0.0595	0.0139	0.4406	1.234	0.7383	0.1842	0.0852	0.243	0.2225	0.2225	0.1136	0.6128	0.3201	0.3313	0.4002	0.3067	0.0339	1.235	0.4868	0.3944	0.0262	0.0061	0.3253	0.0812	0.0375	0.1071	0.098	0.098	0.0501	0.27	0.141	0.146	0.1763	0.1351	0.0149	0.5441
GER:Isteiner Klotz,19930504-91	fuga	16	1	1	0.0545	0.0143	0.4919	1.214	0.7074	0.2027	0.0941	0.247	0.234	0.2168	0.1107	0.5952	0.3034	0.3269	0.3776	0.3039	0.0172	1.186	0.5394	0.4444	0.0268	0.007	0.348	0.0997	0.0463	0.1215	0.1151	0.1066	0.0545	0.2928	0.1492	0.1608	0.1857	0.1495	0.0085	0.5834
GER:Isteiner Klotz,19930504-91	fuga	16	2	1	0.0581	0.0224	0.5046	1.178	0.6985	0.1923	0.0788	0.246	0.234	0.2287	0.1057	0.6064	0.3125	0.33	0.3897	0.3008	0.0224	1.195	0.5458	0.4634	0.0293	0.0113	0.3525	0.097	0.0398	0.1241	0.1181	0.1154	0.0533	0.306	0.1577	0.1665	0.1966	0.1518	0.0113	0.603
GER:Isteiner Klotz,19930504-91	fuga	16	3	1	0.0725	0.0271	0.4942	1.195	0.719	0.2061	0.0799	0.253	0.2396	0.2295	0.121	0.5974	0.3179	0.3325	0.3867	0.3132	0.0211	1.215	0.5381	0.4503	0.0358	0.0134	0.3553	0.1019	0.0395	0.125	0.1184	0.1134	0.0598	0.2952	0.1571	0.1643	0.1911	0.1548	0.0104	0.6005
GER:Jena-3.4ENE,Jenzig,20120914-1	fuga	11	1_1	1	0.0563	0.0161	0.5808	1.136	0.7011	0.1828	0.1047	0.224	0.2195	0.2125	0.1268	0.5977	0.3335	0.3288	0.39	0.3194	0.0243	1.233	0.6178	0.5438	0.0327	0.0094	0.4072	0.1062	0.0608	0.1301	0.1275	0.1234	0.0736	0.3471	0.1937	0.191	0.2265	0.1855	0.0141	0.7161
GER:Jena-3.4ENE,Jenzig,20120914-1	fuga	11	1_2	1	0.0566	0.0238	0.5386	1.125	0.6968	0.192	0.1006	0.23	0.2257	0.2187	0.1006	0.6198	0.3336	0.3363	0.386	0.3192	0.0325	1.236	0.5703	0.5069	0.0305	0.0128	0.3753	0.1034	0.0542	0.1239	0.1216	0.1178	0.0542	0.3338	0.1797	0.1811	0.2079	0.1719	0.0175	0.6657
GER:Jena-3.4ENE,Jenzig,20120914-1	fuga	11	2-2	1	0.0594	0.0326	0.4321	1.21	0.7023	0.1795	0.0893	0.275	0.2174	0.2113	0.1143	0.6163	0.2984	0.329	0.3947	0.2997	0.0248	1.227	0.4732	0.391	0.0257	0.0141	0.3035	0.0776	0.0386	0.1188	0.0939	0.0913	0.0494	0.2663	0.1289	0.1422	0.1705	0.1295	0.0107	0.5302
GER:Jena-3.4ENE,Jenzig,20120914-1	fuga	11	2-3	1	0.0693	0.0259	0.4132	1.208	0.6952	0.1927	0.0859	0.249	0.2246	0.211	0.1324	0.6151	0.3161	0.3352	0.3892	0.3127	0.0266	1.227	0.4521	0.3743	0.0286	0.0107	0.2873	0.0796	0.0355	0.1029	0.0928	0.0872	0.0547	0.2542	0.1306	0.1385	0.1608	0.1292	0.011	0.507
GER:Jena-3.4ENE,Jenzig,20120914-3	fuga	12	1-1	1	0.0533	0.033	0.5242	1.156	0.6896	0.1884	0.0975	0.26	0.2311	0.2306	0.1243	0.5933	0.317	0.3269	0.3719	0.3692	0.021	1.204	0.5621	0.4863	0.0279	0.0173	0.3615	0.0988	0.0511	0.1363	0.1211	0.1209	0.0652	0.311	0.1662	0.1714	0.1949	0.1935	0.011	0.6311
GER:Jena-3.4ENE,Jenzig,20120914-3	fuga	12	1-2	1	0.0581	0.0122	0.5679	1.151	0.7145	0.189	0.1011	0.246	0.2389	0.2315	0.1386	0.5853	0.3239	0.3254	0.3688	0.304	0.0184	1.213	0.6078	0.528	0.033	0.0069	0.4058	0.1073	0.0574	0.1397	0.1357	0.1315	0.0787	0.3324	0.1839	0.1848	0.2094	0.1726	0.0104	0.6889
GER:Jena-3.4ENE,Jenzig,20120914-3	fuga	12	2-1	1	0.0635	0.0232	0.4218	1.198	0.7288	0.1943	0.0878	0.247	0.2385	0.2252	0.1204	0.6095	0.3221	0.3247	0.4093	0.3063	0.0334	1.211	0.4598	0.3838	0.0268	0.0098	0.3074	0.082	0.037	0.1042	0.1006	0.095	0.0508	0.2571	0.1359	0.137	0.1726	0.1292	0.0141	0.5108
GER:Jena-3.4ENE,Jenzig,20120914-3	fuga	12	2-2	1	0.0583	0.0263	0.4176	1.231	0.7187	0.1915	0.0875	0.222	0.2378	0.227	0.1284	0.6057	0.3188	0.3195	0.4094	0.303	0.0345	1.21	0.4608	0.3744	0.0243	0.011	0.3001	0.08	0.0365	0.0927	0.0993	0.0948	0.0536	0.2529	0.1331	0.1334	0.171	0.1265	0.0144	0.5053
GER:Jena-3.4ENE,Jenzig,20140914-2	fuga	13	1-1	1	0.0543	0.0264	0.5821	1.145	0.686	0.1742	0.1088	0.296	0.2229	0.2176	0.1284	0.6106	0.3281	0.3194	0.3775	0.3199	0.0208	1.209	0.6214	0.5428	0.0316	0.0154	0.3993	0.1014	0.0633	0.1723	0.1298	0.1267	0.0747	0.3554	0.191	0.1859	0.2197	0.1862	0.0121	0.7038
GER:Jena-3.4ENE,Jenzig,20140914-2	fuga	13	1-3	1	0.0569	0.0232	0.5524	1.157	0.6932	0.1849	0.0933	0.276	0.2232	0.2084	0.1302	0.5926	0.3102	0.3207	0.3774	0.3018	0.0281	1.183	0.5926	0.5122	0.0314	0.0128	0.3829	0.1021	0.0515	0.1525	0.1233	0.1151	0.0719	0.3274	0.1714	0.1772	0.2085	0.1667	0.0155	0.6535
GER:Jena-3.4ENE,Jenzig,20140914-2	fuga	13	2-1	1	0.0627	0.0331	0.4406	1.208	0.7162	0.1844	0.088	0.244	0.2251	0.2119	0.1063	0.6012	0.3201	0.3297	0.3995	0.3092	0.0263	1.208	0.4821	0.3991	0.0276	0.0146	0.3156	0.0812	0.0388	0.1075	0.0992	0.0934	0.0468	0.2649	0.141	0.1453	0.176	0.1362	0.0116	0.5322
GRE:Corfu:Gianades-3.4ENE,19961007-57	fuga	2	1	1	0.061	0.0195	0.5272	1.147	0.6956	0.1839	0.0894	0.202	0.2424	0.2301	0.1257	0.6089	0.3332	0.3302	0.3869	0.305	0.027	1.244	0.5633	0.4911	0.0322	0.0103	0.3667	0.097	0.0471	0.1065	0.1278	0.1213	0.0663	0.321	0.1757	0.1741	0.204	0.1608	0.0142	0.6558
GRE:Corfu:Gianades-3.4ENE,19961007-57	fuga	2	2	1	0.0514	0.0072	0.4503	1.216	0.7166	0.2024	0.086	0.233	0.2406	0.2362	0.1222	0.6171	0.3239	0.3377	0.3937	0.3195	0.0276	1.242	0.4942	0.4064	0.0231	0.0032	0.3227	0.0911	0.0387	0.1049	0.1083	0.1064	0.055	0.2779	0.1459	0.1521	0.1773	0.1439	0.0124	0.5593
GRE:Corfu:Gianades-3.4ENE,19961007-57	fuga	2	3	1	0.054	0.0213	0.5119	1.157	0.6929	0.191	0.0971	0.228	0.243	0.2265	0.1119	0.5996	0.332	0.3353	0.3811	0.3141	0.0165	1.229	0.5492	0.4746	0.0276	0.0109	0.3547	0.0978	0.0497	0.1167	0.1244	0.1159	0.0573	0.3069	0.17	0.1716	0.1951	0.1608	0.0084	0.6291
HUN:Dunaujvaros,20210727-1071	fuga	28	1	1	0.0556	0.0195	0.3982	1.224	0.7198	0.1822	0.0932	0.288	0.2309	0.2163	0.1231	0.6122	0.3181	0.3366	0.4016	0.299	0.0223	1.22	0.4383	0.3581	0.0221	0.0078	0.2866	0.0726	0.0371	0.1147	0.0919	0.0861	0.049	0.2438	0.1267	0.134	0.1599	0.1191	0.0089	0.4858
HUN:Dunaujvaros,20210727-1071	fuga	28	2	1	0.063	0.0235	0.3998	1.212	0.702	0.1801	0.0909	0.243	0.2216	0.2202	0.1366	0.5802	0.3186	0.3324	0.3872	0.3004	0.0222	1.202	0.4381	0.3615	0.0252	0.0094	0.2807	0.072	0.0363	0.0972	0.0886	0.088	0.0546	0.232	0.1274	0.1329	0.1548	0.1201	0.0089	0.4806
HUN:Dunaujvaros,20210727-1071	fuga	28	3	1	0.0568	0.0211	0.4	1.21	0.6908	0.1862	0.096	0.224	0.2222	0.2001	0.1142	0.6145	0.3382	0.3319	0.4147	0.298	0.0222	1.213	0.438	0.362	0.0227	0.0084	0.2763	0.0745	0.0384	0.0896	0.0889	0.08	0.0457	0.2458	0.1353	0.1328	0.1659	0.1192	0.0089	0.4852
HUN:Verteskozma,20180504	fuga	29	1	1	0.0531	0.0198	0.5913	1.146	0.6909	0.1791	0.1152	0.221	0.2154	0.211	0.1185	0.5982	0.3194	0.3267	0.3664	0.2992	0.0176	1.248	0.6315	0.5511	0.0314	0.0117	0.4085	0.1059	0.0681	0.1307	0.1274	0.1248	0.0701	0.3537	0.1889	0.1932	0.2167	0.1769	0.0104	0.7379
HUN:Verteskozma,20180504	fuga	29	2	1	0.0553	0.0199	0.5455	1.191	0.6898	0.1751	0.1142	0.271	0.2233	0.2193	0.1157	0.5778	0.3173	0.331	0.3772	0.2934	0.0183	1.204	0.5931	0.4979	0.0302	0.0109	0.3763	0.0955	0.0623	0.1478	0.1218	0.1196	0.0631	0.3152	0.1731	0.1806	0.2058	0.16	0.01	0.6568
HUN:Verteskozma,20180504	fuga	29	3	1	0.0487	0.0198	0.4888	1.205	0.6894	0.1705	0.1044	0.244	0.2034	0.2028	0.119	0.589	0.2997	0.3243	0.3795	0.2946	0.0091	1.17	0.5342	0.4434	0.0238	0.0097	0.337	0.0833	0.051	0.1193	0.0994	0.0991	0.0582	0.2879	0.1465	0.1585	0.1855	0.144	0.0044	0.5719
HUN:Verteskozma,20180504	fuga	29	4	1	0.062	0.0245	0.4241	1.218	0.7019	0.1835	0.0909	0.275	0.2151	0.2086	0.1201	0.5864	0.3007	0.3327	0.3917	0.2938	0.0258	1.164	0.4658	0.3824	0.0263	0.0104	0.2977	0.0778	0.0386	0.1166	0.0912	0.0885	0.0509	0.2487	0.1275	0.1411	0.1661	0.1246	0.0109	0.4937
NET:Roermond-Hoogvonderen,20210611-2	fuga	21	1	1	0.0527	0.0207	0.4988	1.174	0.7096	0.1907	0.0981	0.265	0.2434	0.2287	0.1071	0.6303	0.3331	0.3331	0.3886	0.3098	0.0316	1.235	0.5387	0.4589	0.0263	0.0103	0.3539	0.0951	0.0489	0.1322	0.1214	0.1141	0.0534	0.3144	0.1662	0.1662	0.1938	0.1545	0.0158	0.616
NET:Roermond-Hoogvonderen,20210611-2	fuga	21	2	1	0.054	0.0264	0.5027	1.155	0.7196	0.19	0.0935	0.254	0.2371	0.2256	0.1322	0.6041	0.325	0.3349	0.3845	0.306	0.0231	1.237	0.5389	0.4665	0.0271	0.0133	0.3617	0.0955	0.047	0.1277	0.1192	0.1134	0.0665	0.3037	0.1634	0.1684	0.1933	0.1538	0.0116	0.6218
NET:Roermond-Hoogvonderen,20210611-2	fuga	21	3	1	0.0587	0.0261	0.3772	1.204	0.7135	0.2094	0.0859	0.22	0.2276	0.2204	0.1064	0.6139	0.3083	0.3219	0.3953	0.2841	0.0198	1.204	0.4121	0.3423	0.0221	0.0098	0.2691	0.079	0.0324	0.083	0.0859	0.0831	0.0401	0.2316	0.1163	0.1214	0.1491	0.1072	0.0075	0.4541
NET:Roermond-Hoogvonderen,20210611-2	fuga	21	4	1	0.0462	0.0229	0.3774	1.233	0.6806	0.1893	0.0974	0.255	0.2271	0.2194	0.1174	0.5862	0.3144	0.3302	0.3834	0.2935	0.0161	1.175	0.4168	0.338	0.0174	0.0086	0.2569	0.0714	0.0368	0.0962	0.0857	0.0828	0.0443	0.2212	0.1187	0.1246	0.1447	0.1108	0.0061	0.4434
NET:Roermond-Hoogvonderen,20210614-1	fuga	20	1	1	0.052	0.0207	0.5009	1.208	0.7203	0.1766	0.11	0.256	0.2311	0.2209	0.1271	0.5911	0.3275	0.338	0.3859	0.3035	0.0337	1.22	0.5481	0.4537	0.026	0.0104	0.3608	0.0885	0.0551	0.1282	0.1158	0.1106	0.0637	0.2961	0.164	0.1693	0.1933	0.152	0.0169	0.6111
NET:Roermond-Hoogvonderen,20210614-1	fuga	20	3	1	0.0551	0.0101	0.4169	1.246	0.724	0.182	0.0891	0.252	0.2332	0.2182	0.1362	0.5943	0.3281	0.35	0.3922	0.3158	0.0206	1.213	0.4626	0.3712	0.023	0.0042	0.3018	0.0759	0.0371	0.1051	0.0972	0.091	0.0568	0.2478	0.1368	0.1459	0.1635	0.1317	0.0086	0.5057
NET:Roermond-Hoogvonderen,20210614-1	fuga	20	4	1	0.065	0.0221	0.426	1.198	0.7023	0.1957	0.1199	0.261	0.2337	0.2256	0.13	0.6044	0.3237	0.337	0.3764	0.3063	0.0267	1.185	0.4644	0.3876	0.0277	0.0094	0.2992	0.0834	0.0511	0.1112	0.0996	0.0961	0.0554	0.2575	0.1379	0.1436	0.1603	0.1305	0.0114	0.5048
RUS:Khosta,20180931-86-18	fuga	46	1	1	0.0547	0.0216	0.5672	1.141	0.6972	0.1865	0.1079	0.231	0.2299	0.2285	0.1382	0.5948	0.3181	0.3359	0.3702	0.3173	0.0293	1.206	0.6046	0.5298	0.031	0.0123	0.3955	0.1058	0.0612	0.131	0.1304	0.1296	0.0784	0.3374	0.1804	0.1905	0.21	0.18	0.0166	0.684
RUS:Khosta,20180931-86-18	fuga	46	2	1	0.0529	0.0217	0.5588	1.178	0.6901	0.1907	0.1016	0.254	0.234	0.2222	0.1313	0.5851	0.3266	0.3278	0.3754	0.3097	0.0213	1.216	0.6045	0.5131	0.0296	0.0121	0.3856	0.1066	0.0568	0.1419	0.1308	0.1242	0.0734	0.327	0.1825	0.1832	0.2098	0.1731	0.0119	0.6795
RUS:Khosta,20180931-86-18	fuga	46	4	1	0.0532	0.0244	0.4685	1.203	0.7196	0.2012	0.0876	0.254	0.2373	0.227	0.1093	0.5939	0.3251	0.3428	0.4072	0.315	0.0133	1.218	0.5117	0.4253	0.0249	0.0114	0.3371	0.0943	0.041	0.119	0.1112	0.1063	0.0512	0.2782	0.1523	0.1606	0.1908	0.1476	0.0062	0.5706
RUS:Khosta,20180931-86-18	fuga	46	5	1	0.0559	0.0271	0.4505	1.227	0.7236	0.207	0.0856	0.245	0.2385	0.2271	0.1229	0.608	0.3196	0.3362	0.4047	0.3233	0.0184	1.221	0.4964	0.4046	0.0252	0.0122	0.326	0.0933	0.0386	0.1104	0.1074	0.1023	0.0554	0.2739	0.144	0.1515	0.1823	0.1456	0.0083	0.5501
RUS:Kizlyarsky Res.,20170525-56-17	fuga	44	1	0	0.0607	0.0156	0.5156	1.117	0.6808	0.2102	0.0748	0.225	0.2446	0.2351	0.1462	0.6229	0.3426	0.3598	0.4036	0.333	0.0397	1.303	0.5441	0.4871	0.0313	0.008	0.351	0.1084	0.0386	0.116	0.1261	0.1212	0.0754	0.3212	0.1766	0.1855	0.2081	0.1717	0.0205	0.6718
RUS:Kizlyarsky Res.,20170525-56-17	fuga	44	2	0	0.0459	0.0129	0.5311	1.121	0.6834	0.1853	0.0656	0.24	0.2404	0.2289	0.1329	0.6247	0.3485	0.3592	0.379	0.3334	0.0532	1.249	0.5614	0.5008	0.0244	0.0069	0.363	0.0984	0.0348	0.1275	0.1277	0.1216	0.0706	0.3318	0.1851	0.1908	0.2013	0.1771	0.0283	0.6633
RUS:Kizlyarsky Res.,20170525-56-17	fuga	44	3	0	0.0571	0.0165	0.5041	1.143	0.6873	0.1931	0.0742	0.241	0.2362	0.2192	0.1423	0.6157	0.3461	0.3614	0.3947	0.3227	0.0319	1.244	0.5377	0.4705	0.0288	0.0083	0.3465	0.0973	0.0374	0.1215	0.1191	0.1105	0.0717	0.3104	0.1745	0.1822	0.199	0.1627	0.0161	0.6271
RUS:Kizlyarsky Res.,20170525-56-17	fuga	44	4	0	0.0632	0.0255	0.4378	1.187	0.7099	0.1954	0.0734	0.213	0.228	0.2214	0.1233	0.6069	0.3349	0.3466	0.4183	0.3219	0.0278	1.282	0.4752	0.4004	0.0277	0.0112	0.3108	0.0855	0.0321	0.0933	0.0998	0.0969	0.054	0.2657	0.1466	0.1517	0.1831	0.1409	0.0122	0.5613
RUS:Kizlyarsky Res.,20170525-56-17	fuga	44	5	0	0.0597	0.0195	0.4404	1.2	0.6961	0.1999	0.0821	0.2	0.2452	0.232	0.132	0.6143	0.3213	0.3458	0.3967	0.3194	0.0346	1.227	0.4804	0.4004	0.0263	0.0086	0.3066	0.088	0.0362	0.0881	0.108	0.1022	0.0581	0.2705	0.1415	0.1523	0.1747	0.1407	0.0152	0.5404
RUS:Kizlyarsky Res.,20170525-56-17	fuga	44	6	0	0.066	0.0211	0.4195	1.183	0.7047	0.2112	0.0741	0.23	0.2574	0.2387	0.1333	0.6248	0.3221	0.3439	0.4079	0.3111	0.0403	1.263	0.4547	0.3843	0.0277	0.0089	0.2956	0.0886	0.0311	0.0965	0.108	0.1001	0.0559	0.2621	0.1351	0.1443	0.1711	0.1305	0.0169	0.5298
RUS:Rep Khamidiye,20070903-156-07	fuga	45	1	1	0.0466	0.0068	0.6238	1.091	0.6797	0.2043	0.1002	0.224	0.2437	0.2437	0.1434	0.5937	0.3157	0.3325	0.3642	0.3078	0.0448	1.207	0.6509	0.5967	0.0291	0.0042	0.424	0.1274	0.0625	0.1397	0.152	0.152	0.0895	0.3704	0.1969	0.2074	0.2272	0.192	0.0279	0.7529
RUS:Rep Khamidiye,20070903-156-07	fuga	45	2	1	0.0499	0.0168	0.5768	1.133	0.7039	0.1937	0.0931	0.194	0.2357	0.2341	0.1368	0.5947	0.3346	0.3365	0.3744	0.3024	0.0408	1.245	0.6128	0.5408	0.0288	0.0097	0.406	0.1117	0.0537	0.1119	0.136	0.135	0.0789	0.343	0.193	0.1941	0.216	0.1744	0.0235	0.7181
RUS:Rep Khamidiye,20070903-156-07	fuga	45	4	1	0.0535	0.0122	0.4661	1.148	0.7208	0.1865	0.0873	0.212	0.2378	0.2255	0.147	0.6039	0.3505	0.3559	0.3814	0.3074	0.0451	1.254	0.4982	0.434	0.0249	0.0057	0.336	0.0869	0.0407	0.0988	0.1108	0.1051	0.0685	0.2815	0.1634	0.1659	0.1778	0.1433	0.021	0.5845
RUS:Rep Khamidiye,20070903-156-07	fuga	45	6	1	0.0674	0.0183	0.4769	1.168	0.7103	0.1913	0.0848	0.219	0.2488	0.2376	0.1376	0.5952	0.3188	0.3362	0.396	0.3077	0.0319	1.133	0.5139	0.4399	0.0321	0.0087	0.3387	0.0912	0.0404	0.1044	0.1187	0.1133	0.0656	0.2839	0.152	0.1603	0.1889	0.1467	0.0152	0.5403
RUS:Staroterechnoe,20170522	fuga	48	1	1	0.0466	0.0073	0.6601	1.068	0.6643	0.1993	0.0887	0.209	0.2475	0.2345	0.1544	0.5851	0.3557	0.3386	0.3775	0.3188	0.0461	1.229	0.6818	0.6384	0.0308	0.0048	0.4385	0.1316	0.0586	0.138	0.1634	0.1548	0.1019	0.3862	0.2348	0.2235	0.2492	0.2104	0.0304	0.8113
RUS:Staroterechnoe,20170522	fuga	48	2	1	0.0506	0.0092	0.6458	1.069	0.6767	0.1994	0.1003	0.188	0.2395	0.2268	0.1535	0.5986	0.3295	0.3452	0.373	0.3126	0.0557	1.25	0.6673	0.6243	0.0327	0.0059	0.437	0.1288	0.0648	0.1214	0.1547	0.1465	0.0991	0.3866	0.2128	0.2229	0.2409	0.2019	0.036	0.8073
RUS:Staroterechnoe,20170522	fuga	48	5	1	0.0579	0.0186	0.4922	1.16	0.7072	0.1894	0.0859	0.227	0.2251	0.211	0.144	0.5892	0.3375	0.3443	0.3946	0.2996	0.0309	1.239	0.5287	0.4557	0.0285	0.0092	0.3481	0.0932	0.0423	0.1117	0.1108	0.1039	0.0709	0.29	0.1661	0.1695	0.1942	0.1475	0.0152	0.6098
RUS:Staroterechnoe,20170522	fuga	48	6	1	0.046	0.0118	0.4815	1.175	0.711	0.1928	0.0868	0.231	0.2312	0.2125	0.1351	0.6096	0.3335	0.3508	0.3928	0.3062	0.0575	1.267	0.5202	0.4428	0.0221	0.0057	0.3423	0.0928	0.0418	0.1112	0.1113	0.1023	0.0651	0.2935	0.1606	0.1689	0.1891	0.1474	0.0277	0.6101
RUS:Tyrnauz,20130913	fuga	47	1	1	0.0533	0.0208	0.5715	1.12	0.7029	0.1904	0.099	0.274	0.251	0.2272	0.1454	0.6011	0.3055	0.3149	0.3813	0.3113	0.0242	1.238	0.6038	0.5392	0.0305	0.0119	0.4017	0.1088	0.0566	0.1566	0.1434	0.1298	0.0831	0.3435	0.1746	0.18	0.2179	0.1779	0.0138	0.7075
RUS:Tyrnauz,20130913	fuga	47	3	1	0.0654	0.0277	0.4702	1.204	0.7079	0.2139	0.0837	0.241	0.24	0.2192	0.1343	0.6231	0.3198	0.3198	0.3887	0.2997	0.0118	1.235	0.5137	0.4267	0.0308	0.013	0.3329	0.1006	0.0394	0.1133	0.1128	0.1031	0.0631	0.293	0.1504	0.1504	0.1828	0.1409	0.0055	0.5807
RUS:Tyrnauz,20130913	fuga	47	4	1	0.0549	0.0239	0.4843	1.181	0.7182	0.2055	0.0858	0.256	0.2336	0.2167	0.1344	0.5848	0.303	0.3248	0.3802	0.2965	0.0286	1.193	0.5245	0.4441	0.0266	0.0116	0.3478	0.0995	0.0416	0.124	0.1131	0.1049	0.0651	0.2832	0.1467	0.1573	0.1841	0.1436	0.0139	0.5778
RUS:Tyrnauz,20130913	fuga	47	6	1	0.0596	0.0362	0.3994	1.231	0.718	0.1962	0.0888	0.234	0.2437	0.2219	0.129	0.6009	0.2905	0.32	0.3765	0.2861	0.0166	1.213	0.4408	0.358	0.0238	0.0145	0.2868	0.0784	0.0355	0.0935	0.0973	0.0886	0.0515	0.24	0.116	0.1278	0.1504	0.1143	0.0066	0.4845
SWI:Fehraltorf,2005-118	fuga	14	1	1	0.0593	0.0357	0.5824	1.142	0.6889	0.1813	0.0889	0.268	0.2173	0.2136	0.1351	0.5848	0.2951	0.3006	0.3541	0.3016	0.0271	1.172	0.621	0.5438	0.0345	0.0208	0.4012	0.1056	0.0518	0.1561	0.1266	0.1244	0.0787	0.3406	0.1719	0.1751	0.2062	0.1757	0.0158	0.6826
SWI:Fehraltorf,2005-118	fuga	14	2	1	0.056	0.0198	0.5917	1.128	0.7045	0.1847	0.109	0.224	0.2389	0.2346	0.1416	0.6043	0.3325	0.3292	0.3846	0.3051	0.0254	1.239	0.6273	0.5561	0.0331	0.0117	0.4169	0.1093	0.0645	0.1325	0.1414	0.1388	0.0838	0.3576	0.1967	0.1948	0.2276	0.1805	0.015	0.7331
SWI:Fehraltorf,2005-118	fuga	14	3	1	0.0661	0.0352	0.4823	1.209	0.7252	0.1887	0.081	0.235	0.2217	0.2203	0.1345	0.5923	0.3226	0.3261	0.3609	0.2932	0.0333	1.206	0.5279	0.4367	0.0319	0.017	0.3498	0.091	0.0391	0.1133	0.1069	0.1063	0.0649	0.2857	0.1556	0.1573	0.1741	0.1414	0.0161	0.5817
SWI:Gland-W,19900713-37	fuga	9	1	1	0.0526	0.0162	0.5574	1.111	0.6745	0.2042	0.0635	0.253	0.2239	0.221	0.1093	0.5953	0.3254	0.334	0.3641	0.2966	0.0248	1.202	0.5867	0.5281	0.0293	0.009	0.376	0.1138	0.0354	0.141	0.1248	0.1232	0.0609	0.3318	0.1814	0.1862	0.2029	0.1653	0.0138	0.67
SWI:Gland-W,19900713-37	fuga	9	2	1	0.0545	0.02	0.5747	1.134	0.6688	0.1846	0.1023	0.246	0.2246	0.2193	0.1154	0.6036	0.3387	0.345	0.3721	0.3011	0.0257	1.198	0.6108	0.5386	0.0313	0.0115	0.3844	0.1061	0.0588	0.1414	0.1291	0.126	0.0663	0.3469	0.1947	0.1983	0.2138	0.173	0.0148	0.6885
SWI:Gland-W,19900713-37	fuga	9	3	1	0.0572	0.0234	0.4637	1.192	0.7003	0.192	0.0849	0.198	0.2144	0.2112	0.1168	0.5944	0.3249	0.33	0.3845	0.2997	0.0189	1.19	0.5043	0.4231	0.0265	0.0109	0.3247	0.089	0.0394	0.0918	0.0994	0.0979	0.0542	0.2756	0.1507	0.153	0.1783	0.139	0.0088	0.5518
SWI:Gland-W,19900713-37	fuga	9	4	1	0.0586	0.0265	0.4955	1.177	0.6898	0.1964	0.0825	0.24	0.2203	0.2152	0.1065	0.5989	0.3266	0.3353	0.3826	0.2932	0.0228	1.202	0.5358	0.4552	0.029	0.0131	0.3418	0.0973	0.0409	0.1189	0.1092	0.1066	0.0528	0.2968	0.1618	0.1661	0.1896	0.1453	0.0113	0.5956
SWI:Pfynwald,Sion,19900713-52	fuga	8	1	1	0.0613	0.0193	0.571	1.116	0.6857	0.1853	0.0983	0.205	0.2212	0.2192	0.1186	0.577	0.3162	0.3271	0.3767	0.3117	0.0257	1.199	0.6023	0.5397	0.035	0.011	0.3915	0.1058	0.0561	0.1171	0.1263	0.1252	0.0677	0.3295	0.1806	0.1868	0.2151	0.178	0.0147	0.6846
SWI:Pfynwald,Sion,19900713-52	fuga	8	2	1	0.0528	0.018	0.5477	1.1	0.6589	0.1915	0.0811	0.216	0.2175	0.2153	0.1195	0.5852	0.3186	0.3353	0.3711	0.3052	0.0227	1.187	0.5738	0.5216	0.0289	0.0099	0.3609	0.1049	0.0444	0.1183	0.1191	0.1179	0.0655	0.3205	0.1745	0.1836	0.2033	0.1672	0.0124	0.6501
SWI:Pfynwald,Sion,19900713-52	fuga	8	3	1	0.0645	0.0233	0.479	1.146	0.7099	0.1935	0.0823	0.244	0.2108	0.2102	0.116	0.5963	0.3166	0.3422	0.3926	0.318	0.0374	1.182	0.5116	0.4464	0.0309	0.0112	0.34	0.0927	0.0394	0.1169	0.101	0.1007	0.0556	0.2856	0.1517	0.1639	0.1881	0.1523	0.0179	0.5662
SWI:Pfynwald,Sion,19900713-52	fuga	8	4	1	0.0577	0.0139	0.4159	1.194	0.7242	0.1838	0.0917	0.26	0.2374	0.2232	0.116	0.5916	0.3162	0.3178	0.3944	0.3107	0.0271	1.167	0.4527	0.3791	0.024	0.0058	0.3012	0.0764	0.0381	0.1081	0.0987	0.0928	0.0482	0.246	0.1315	0.1322	0.164	0.1292	0.0113	0.4854
AZE:Kubali-1903,typ ilin,image 0917008	ilin	34		9	9.9999	9.9999	0.5511	1.2929	0.6618	9.9999	9.9999	9.999	9.9999	0.206	0.1016	0.5767	0.321	0.3315	9.9999	9.9999	9.9999	9.999	0.6215	0.4807	9.9999	9.9999	0.3647	5.5109	9.9999	9.9999	9.9999	0.1135	0.056	0.3178	0.1769	0.1827	9.9999	9.9999	9.9999	9.9999
BUL:Churilovo,Mt.Ograzhden,20210910	juli	23	1	2	0.0531	0.0177	0.4697	1.127	0.6982	0.168	0.0951	0.237	0.2187	0.2116	0.1415	0.585	0.3007	0.3251	0.369	0.298	0.023	1.116	0.4977	0.4417	0.0249	0.0083	0.3279	0.0789	0.0447	0.1113	0.1027	0.0994	0.0665	0.2748	0.1412	0.1527	0.1733	0.14	0.0108	0.5242
BUL:Churilovo,Mt.Ograzhden,20210910	juli	23	2	2	0.05	0.0163	0.4431	1.172	0.7033	0.1706	0.1042	0.27	0.2125	0.2125	0.1494	0.583	0.3012	0.325	0.3699	0.2937	0.0187	1.129	0.4782	0.408	0.0222	0.0072	0.3116	0.0756	0.0462	0.1196	0.0942	0.0942	0.0662	0.2583	0.1335	0.144	0.1639	0.1301	0.0083	0.5003
BUL:Churilovo,Mt.Ograzhden,20210910	juli	23	3	2	0.0403	0.0153	0.4809	1.171	0.7018	0.1891	0.0953	0.284	0.2258	0.2185	0.1526	0.58	0.3224	0.3458	0.3628	0.3037	0.023	1.145	0.5188	0.443	0.0194	0.0074	0.3375	0.0909	0.0458	0.1366	0.1086	0.1051	0.0734	0.2789	0.155	0.1663	0.1745	0.146	0.0111	0.5506
BUL:Churilovo,Mt.Ograzhden,20210910	juli	23	4	2	0.047	0.0165	0.491	1.164	0.6901	0.1799	0.104	0.299	0.2188	0.2109	0.1478	0.5749	0.2975	0.32	0.3547	0.282	0.024	1.132	0.5282	0.4538	0.0231	0.0081	0.3388	0.0883	0.0511	0.1468	0.1074	0.1036	0.0726	0.2823	0.1461	0.1571	0.1742	0.1385	0.0118	0.5558
BUL:Drakata,Mt.Ograzhden,20210909	juli	24	1	2	0.0659	0.0239	0.4286	1.187	0.703	0.1881	0.0914	0.263	0.219	0.2116	0.1408	0.5993	0.3046	0.3431	0.3637	0.3043	0.0329	1.173	0.4652	0.392	0.0282	0.0102	0.3013	0.0806	0.0392	0.1127	0.0939	0.0907	0.0603	0.2569	0.1306	0.1471	0.1559	0.1304	0.0141	0.5027
BUL:Drakata,Mt.Ograzhden,20210909	juli	24	2	2	0.0505	0.0277	0.4246	1.19	0.7022	0.1885	0.0933	0.249	0.2162	0.2074	0.1317	0.5945	0.3075	0.3443	0.3861	0.3059	0.014	1.169	0.4614	0.3878	0.0214	0.0118	0.2982	0.08	0.0396	0.1057	0.0918	0.0881	0.0559	0.2524	0.1306	0.1462	0.1639	0.1299	0.0059	0.4964
BUL:Drakata,Mt.Ograzhden,20210909	juli	24	3	2	0.0517	0.0183	0.4019	1.143	0.6889	0.176	0.0928	0.231	0.2212	0.2122	0.1309	0.6171	0.3049	0.3583	0.3514	0.3021	0.0207	1.176	0.4287	0.3751	0.0208	0.0074	0.2769	0.0707	0.0373	0.0928	0.0889	0.0853	0.0526	0.248	0.1225	0.144	0.1412	0.1214	0.0083	0.4726
BUL:Melnik,19820902	juli	6	1	2	0.0525	0.0225	0.4514	1.17	0.6892	0.1853	0.0978	0.312	0.2262	0.2262	0.1406	0.5843	0.2831	0.3327	0.3512	0.2981	0.0256	1.177	0.4868	0.416	0.0237	0.0102	0.3111	0.0836	0.0441	0.1408	0.1021	0.1021	0.0635	0.2638	0.1278	0.1502	0.1585	0.1346	0.0116	0.5313
BUL:Melnik,19820902	juli	6	2	2	0.0458	0.0157	0.3946	1.208	0.6816	0.1909	0.0926	0.243	0.2141	0.2141	0.1215	0.5901	0.293	0.336	0.3803	0.2988	0.0322	1.18	0.4318	0.3574	0.0181	0.0062	0.269	0.0753	0.0365	0.0959	0.0845	0.0845	0.0479	0.2329	0.1156	0.1326	0.1501	0.1179	0.0127	0.4656
BUL:Melnik,19820902	juli	6	3	2	0.0539	0.016	0.4373	1.159	0.698	0.1835	0.0894	0.26	0.2366	0.2366	0.1484	0.5874	0.2716	0.3271	0.3613	0.2949	0.0258	1.165	0.4695	0.4051	0.0236	0.007	0.3052	0.0802	0.0391	0.1137	0.1035	0.1035	0.0649	0.2569	0.1188	0.143	0.158	0.129	0.0113	0.5095
BUL:Melnik,19820902	juli	6	4	2	0.0436	0.0185	0.401	1.196	0.6948	0.1755	0.0953	0.212	0.2146	0.2125	0.1287	0.5991	0.3081	0.3285	0.3574	0.3095	0.0338	1.175	0.4368	0.3652	0.0175	0.0074	0.2786	0.0704	0.0382	0.085	0.0861	0.0852	0.0516	0.2402	0.1235	0.1317	0.1433	0.1241	0.0136	0.4712
CRO:Donje Rastane,20220506	juli	25	1	2	0.0632	0.0267	0.4794	1.126	0.6747	0.1921	0.1034	0.211	0.2183	0.2076	0.1531	0.583	0.2874	0.3292	0.3541	0.2882	0.0179	1.127	0.5078	0.451	0.0303	0.0128	0.3235	0.0921	0.0496	0.1012	0.1047	0.0995	0.0734	0.2795	0.1378	0.1578	0.1698	0.1382	0.0086	0.5403
CRO:Donje Rastane,20220506	juli	25	2	2	0.0581	0.0182	0.41	1.172	0.6953	0.1881	0.0942	0.259	0.2105	0.2023	0.1337	0.6054	0.3032	0.3498	0.3796	0.3107	0.0216	1.17	0.4425	0.3775	0.0238	0.0075	0.2851	0.0771	0.0386	0.1062	0.0863	0.0829	0.0548	0.2482	0.1243	0.1434	0.1556	0.1274	0.0089	0.4797
CRO:Donje Rastane,20220506	juli	25	3	2	0.0594	0.0208	0.485	1.131	0.6705	0.1947	0.1056	0.249	0.212	0.2052	0.1559	0.5759	0.2855	0.3303	0.3528	0.2912	0.0231	1.179	0.5148	0.4552	0.0288	0.0101	0.3252	0.0944	0.0512	0.1208	0.1028	0.0995	0.0756	0.2793	0.1385	0.1602	0.1711	0.1412	0.0112	0.5718
GEO:Tbilissi,Fortress,19850720-661o	juli	19	1	2	0.0511	0.0128	0.4752	1.128	0.6894	0.1848	0.0966	0.24	0.2137	0.206	0.1621	0.5722	0.2686	0.3069	0.3511	0.2752	0.0297	1.113	0.5038	0.4466	0.0243	0.0061	0.3276	0.0878	0.0459	0.114	0.1016	0.0979	0.077	0.2719	0.1276	0.1458	0.1668	0.1308	0.0141	0.5289
GEO:Tbilissi,Fortress,19850720-661o	juli	19	2	2	0.0602	0.0253	0.4126	1.181	0.7234	0.189	0.0854	0.235	0.2181	0.2116	0.1371	0.5969	0.2776	0.3159	0.3842	0.2872	0.028	1.152	0.4468	0.3784	0.0248	0.0104	0.2985	0.078	0.0352	0.097	0.09	0.0873	0.0566	0.2463	0.1145	0.1303	0.1585	0.1185	0.0116	0.4753
GEO:Tbilissi,Fortress,19850720-661o	juli	19	3	2	0.0531	0.0177	0.4146	1.191	0.7165	0.173	0.0891	0.232	0.2164	0.2164	0.1442	0.6116	0.2865	0.3327	0.3934	0.2946	0.0293	1.163	0.4507	0.3785	0.022	0.0073	0.2971	0.0717	0.0369	0.0962	0.0897	0.0897	0.0598	0.2536	0.1188	0.1379	0.1631	0.1221	0.0121	0.4822
GEO:Tbilissi,Fortress,19850720-661o	juli	19	4	2	0.0676	0.0219	0.4062	1.177	0.712	0.1816	0.0907	0.264	0.2139	0.213	0.1479	0.6001	0.2708	0.3202	0.3757	0.2882	0.0292	1.129	0.4392	0.3732	0.0275	0.0089	0.2892	0.0738	0.0368	0.1072	0.0869	0.0865	0.0601	0.2438	0.11	0.1301	0.1526	0.1171	0.0119	0.4586
GRE:Corfu:Chlomos-1SW,19961009-225	juli	5	1	2	0.0495	0.016	0.4671	1.148	0.6893	0.1908	0.1	0.271	0.2238	0.2114	0.1298	0.5857	0.3098	0.3382	0.379	0.314	0.0326	1.168	0.4993	0.4349	0.0231	0.0075	0.322	0.0891	0.0467	0.1266	0.1045	0.0987	0.0606	0.2736	0.1447	0.158	0.177	0.1467	0.0152	0.5456
GRE:Corfu:Chlomos-1SW,19961009-225	juli	5	2	2	0.0551	0.0221	0.3994	1.152	0.6919	0.1861	0.089	0.268	0.2178	0.2031	0.1201	0.5812	0.3115	0.339	0.3878	0.2988	0.0283	1.123	0.4276	0.3712	0.022	0.0088	0.2763	0.0743	0.0355	0.107	0.087	0.0811	0.048	0.2321	0.1244	0.1354	0.1549	0.1193	0.0113	0.4485
GRE:Corfu:Chlomos-1SW,19961009-225	juli	5	3	2	0.0585	0.0186	0.424	1.174	0.6951	0.1956	0.09	0.289	0.2254	0.2069	0.1218	0.5794	0.3194	0.3393	0.3792	0.314	0.0276	1.174	0.4579	0.3901	0.0248	0.0079	0.2947	0.0829	0.0382	0.1225	0.0956	0.0877	0.0516	0.2457	0.1354	0.1439	0.1608	0.1331	0.0117	0.4978
GRE:Corfu:Chlomos-1SW,19961009-225	juli	5	4	2	0.0644	0.0213	0.4425	1.149	0.6797	0.1961	0.093	0.268	0.2219	0.2031	0.1307	0.5852	0.2984	0.3189	0.3995	0.306	0.0319	1.159	0.4732	0.4118	0.0285	0.0094	0.3008	0.0868	0.0412	0.1186	0.0982	0.0899	0.0578	0.259	0.132	0.1411	0.1768	0.1354	0.0141	0.5129
GRE:Corfu:Krini-0.5S,19961010-188	juli	4	1	2	0.0448	0.0123	0.4971	1.154	0.6816	0.1954	0.0912	0.249	0.2151	0.1912	0.1521	0.573	0.3062	0.3297	0.3655	0.2889	0.0369	1.122	0.5326	0.4616	0.0223	0.0061	0.3388	0.0971	0.0453	0.1238	0.1069	0.095	0.0756	0.2848	0.1522	0.1639	0.1817	0.1436	0.0183	0.5577
GRE:Corfu:Krini-0.5S,19961010-188	juli	4	2	2	0.0628	0.0245	0.3908	1.211	0.7175	0.1844	0.0895	0.287	0.2144	0.201	0.1451	0.5855	0.2908	0.3306	0.3974	0.301	0.0339	1.153	0.4281	0.3535	0.0245	0.0096	0.2804	0.0721	0.035	0.1122	0.0838	0.0786	0.0567	0.2288	0.1136	0.1292	0.1553	0.1176	0.0132	0.4506
GRE:Corfu:Krini-0.5S,19961010-188	juli	4	3	2	0.048	0.0179	0.5085	1.119	0.6829	0.1803	0.1037	0.252	0.223	0.1997	0.1609	0.5654	0.3035	0.3096	0.3703	0.3035	0.0394	1.123	0.5371	0.4799	0.0244	0.0091	0.3473	0.0917	0.0527	0.1281	0.1134	0.1015	0.0818	0.2875	0.1543	0.1574	0.1883	0.1543	0.02	0.571
GRE:Corfu:Krini-0.5S,19961010-188	juli	4	4	2	0.0555	0.0158	0.4474	1.151	0.6788	0.186	0.0862	0.27	0.2165	0.1942	0.1375	0.5728	0.2825	0.3137	0.3827	0.2916	0.0328	1.136	0.4788	0.416	0.0248	0.0071	0.3037	0.0832	0.0386	0.1208	0.0969	0.0869	0.0615	0.2563	0.1264	0.1403	0.1712	0.1305	0.0147	0.5082
HUN:Budapest,Kis-Svabhegy,20220820	juli	22	1	2	0.0661	0.0222	0.5362	1.13	0.6924	0.1947	0.1048	0.233	0.2133	0.2004	0.156	0.5768	0.299	0.3098	0.3553	0.3047	0.0269	1.15	0.5689	0.5035	0.0354	0.0119	0.3713	0.1044	0.0562	0.1249	0.1144	0.1075	0.0836	0.3093	0.1603	0.1661	0.1905	0.1634	0.0144	0.6166
HUN:Budapest,Kis-Svabhegy,20220820	juli	22	2	2	0.0573	0.0226	0.4471	1.185	0.7092	0.1839	0.0935	0.251	0.2045	0.1976	0.1493	0.5912	0.297	0.3165	0.371	0.2942	0.0248	1.163	0.485	0.4092	0.0256	0.0101	0.3171	0.0822	0.0418	0.1122	0.0914	0.0883	0.0668	0.2643	0.1328	0.1415	0.1659	0.1315	0.0111	0.52
HUN:Budapest,Kis-Svabhegy,20220820	juli	22	3	2	0.0592	0.0237	0.4446	1.174	0.7124	0.1985	0.0909	0.262	0.2238	0.2049	0.1451	0.5876	0.3052	0.3251	0.3737	0.294	0.0249	1.179	0.4802	0.409	0.0263	0.0105	0.3167	0.0883	0.0404	0.1165	0.0995	0.0911	0.0645	0.2612	0.1357	0.1445	0.1661	0.1307	0.0111	0.5242
HUN:Budapest,Kis-Svabhegy,20220820	juli	22	4	2	0.0526	0.0175	0.5506	1.126	0.6934	0.1883	0.1121	0.201	0.2062	0.1898	0.1438	0.569	0.2995	0.3108	0.35	0.2942	0.0251	1.151	0.5832	0.518	0.029	0.0096	0.3818	0.1037	0.0617	0.1107	0.1135	0.1045	0.0792	0.3133	0.1649	0.1711	0.1927	0.162	0.0138	0.6337
HUN:Budapest,Kis-Svabhegy,20220820	juli	22	5	2	0.0553	0.0181	0.5504	1.126	0.7021	0.1854	0.1155	0.197	0.2051	0.1952	0.1454	0.5683	0.2978	0.3134	0.3522	0.29	0.0277	1.148	0.583	0.5178	0.0304	0.01	0.3864	0.102	0.0636	0.1084	0.1129	0.1074	0.08	0.3128	0.1639	0.1725	0.1939	0.1596	0.0152	0.6319
HUN:Budapest,Kis-Svabhegy,20220820	juli	22	6	2	0.0626	0.0282	0.442	1.143	0.7048	0.2017	0.0995	0.263	0.2193	0.2049	0.1491	0.5792	0.2929	0.3334	0.3765	0.2929	0.0238	1.15	0.4715	0.4125	0.0277	0.0125	0.3115	0.0892	0.044	0.1162	0.0969	0.0906	0.0659	0.256	0.1295	0.1474	0.1664	0.1295	0.0105	0.5083
HUN:Gellert ter,20221015	juli	26	1	2	0.0563	0.0273	0.5605	1.14	0.6597	0.1704	0.1041	0.235	0.2273	0.2127	0.1539	0.5833	0.3112	0.3172	0.3545	0.3001	0.0262	1.172	0.5972	0.5238	0.0316	0.0153	0.3698	0.0955	0.0583	0.1317	0.1274	0.1192	0.0863	0.3269	0.1744	0.1778	0.1987	0.1682	0.0147	0.6569
HUN:Gellert ter,20221015	juli	26	2	2	0.0563	0.0284	0.4673	1.17	0.691	0.1893	0.0942	0.249	0.2083	0.1949	0.1363	0.5789	0.3031	0.3143	0.3917	0.3022	0.0243	1.176	0.5039	0.4307	0.0263	0.0133	0.3229	0.0885	0.044	0.1164	0.0973	0.0911	0.0637	0.2705	0.1416	0.1469	0.183	0.1412	0.0114	0.5495
HUN:Gellert ter,20221015	juli	26	3	2	0.0565	0.0227	0.5149	1.151	0.7005	0.1787	0.0969	0.248	0.2223	0.2092	0.156	0.5773	0.295	0.3165	0.3646	0.2861	0.0223	1.162	0.551	0.4788	0.0291	0.0117	0.3607	0.092	0.0499	0.1277	0.1145	0.1077	0.0803	0.2973	0.1519	0.163	0.1877	0.1473	0.0115	0.5983
HUN:Gellert ter,20221015	juli	26	4	2	0.062	0.022	0.4469	1.207	0.7032	0.1836	0.0874	0.25	0.2231	0.204	0.1487	0.5936	0.3107	0.316	0.3956	0.3067	0.0251	1.163	0.4888	0.405	0.0277	0.0098	0.3143	0.0821	0.0391	0.1117	0.0997	0.0912	0.0665	0.2653	0.1389	0.1412	0.1768	0.1371	0.0112	0.5197
HUN:Gellert ter,20221015	juli	26	5	2	0.0494	0.0208	0.4599	1.185	0.6865	0.1718	0.0938	0.262	0.2333	0.2039	0.1475	0.5841	0.3071	0.3251	0.3787	0.301	0.0196	1.173	0.4988	0.421	0.0227	0.0096	0.3157	0.079	0.0431	0.1205	0.1073	0.0938	0.0678	0.2686	0.1412	0.1495	0.1742	0.1384	0.009	0.5395
HUN:Obarok,20210410-015	juli	27	1	2	0.0421	0.0212	0.5296	1.127	0.6522	0.1922	0.1042	0.245	0.2306	0.2191	0.148	0.5847	0.3033	0.3331	0.366	0.2938	0.0183	1.144	0.5612	0.498	0.0223	0.0112	0.3454	0.1018	0.0552	0.1298	0.1221	0.116	0.0784	0.3097	0.1606	0.1764	0.1938	0.1556	0.0097	0.6059
HUN:Obarok,20210410-015	juli	27	2	2	0.0524	0.0185	0.4231	1.187	0.6982	0.1993	0.0859	0.254	0.2366	0.221	0.1407	0.6071	0.3338	0.3655	0.3963	0.3187	0.0262	1.169	0.4593	0.3869	0.0222	0.0078	0.2954	0.0843	0.0363	0.1075	0.1001	0.0935	0.0595	0.2569	0.1412	0.1546	0.1677	0.1348	0.0111	0.4946
HUN:Obarok,20210410-015	juli	27	3	2	0.0488	0.0177	0.4252	1.17	0.6719	0.1918	0.0977	0.257	0.2279	0.2094	0.14	0.5946	0.2996	0.3269	0.3774	0.3126	0.0326	1.151	0.4585	0.3919	0.0207	0.0075	0.2857	0.0816	0.0415	0.1093	0.0969	0.089	0.0595	0.2528	0.1274	0.139	0.1605	0.1329	0.0139	0.4894
HUN:Obarok,20210410-015	juli	27	4	2	0.049	0.0145	0.4294	1.17	0.6725	0.1877	0.0874	0.226	0.2321	0.2064	0.1386	0.5692	0.3031	0.3356	0.3821	0.3018	0.0322	1.141	0.463	0.3958	0.021	0.0062	0.2888	0.0806	0.0375	0.097	0.0997	0.0886	0.0595	0.2444	0.1302	0.1441	0.1641	0.1296	0.0138	0.4899
HUN:Obarok,20210410-015	juli	27	6	2	0.0445	0.0158	0.5161	1.143	0.6615	0.1994	0.0919	0.24	0.2261	0.2149	0.1422	0.5775	0.3058	0.3377	0.3756	0.3045	0.0215	1.138	0.5505	0.4817	0.023	0.0082	0.3414	0.1029	0.0474	0.1239	0.1167	0.1109	0.0734	0.298	0.1578	0.1743	0.1938	0.1572	0.0111	0.5873
RUS:Baksanenok,20100916	juli	40	1	2	0.0506	0.0111	0.5467	1.099	0.6861	0.1813	0.109	0.253	0.2178	0.2172	0.1668	0.5799	0.2689	0.3039	0.3492	0.2697	0.0304	1.163	0.5725	0.5209	0.0277	0.0061	0.3751	0.0991	0.0596	0.1383	0.1191	0.1187	0.0912	0.317	0.147	0.1661	0.1909	0.1474	0.0166	0.6358
RUS:Baksanenok,20100916	juli	40	2	2	0.0517	0.0122	0.5408	1.084	0.6832	0.169	0.1038	0.224	0.2186	0.215	0.1495	0.5778	0.2867	0.3123	0.361	0.287	0.0317	1.139	0.5626	0.519	0.028	0.0066	0.3695	0.0914	0.0561	0.1211	0.1182	0.1163	0.0808	0.3125	0.155	0.1689	0.1952	0.1552	0.0171	0.616
RUS:Baksanenok,20100916	juli	40	3	2	0.0571	0.013	0.4463	1.161	0.6997	0.1911	0.0937	0.236	0.2234	0.2227	0.1582	0.5949	0.2932	0.3295	0.3474	0.304	0.0164	1.174	0.4796	0.413	0.0255	0.0058	0.3123	0.0853	0.0418	0.1053	0.0997	0.0994	0.0706	0.2655	0.1309	0.1471	0.155	0.1357	0.0073	0.524
RUS:Baksanenok,20100916	juli	40	4	2	0.0609	0.0149	0.4545	1.161	0.71	0.1828	0.0858	0.267	0.2248	0.2236	0.1529	0.5857	0.2803	0.3168	0.3637	0.2863	0.0256	1.166	0.4884	0.4206	0.0277	0.0068	0.3227	0.0831	0.039	0.1214	0.1022	0.1016	0.0695	0.2662	0.1274	0.144	0.1653	0.1301	0.0116	0.5299
RUS:Mt.Mashuk,20130601-4-13	juli	39	2	2	0.0509	0.0106	0.5166	1.12	0.6876	0.1762	0.1043	0.231	0.209	0.2037	0.1528	0.5904	0.294	0.312	0.3795	0.2959	0.0263	1.148	0.5458	0.4874	0.0263	0.0055	0.3552	0.091	0.0539	0.1193	0.108	0.1052	0.0789	0.305	0.1519	0.1612	0.196	0.1529	0.0136	0.5931
RUS:Mt.Mashuk,20130601-4-13	juli	39	3	2	0.0553	0.0126	0.5009	1.146	0.6913	0.1812	0.1009	0.253	0.2106	0.2079	0.1393	0.5902	0.2924	0.3204	0.3754	0.2971	0.026	1.155	0.535	0.4668	0.0277	0.0063	0.3463	0.0908	0.0505	0.1267	0.1055	0.1041	0.0698	0.2956	0.1465	0.1605	0.188	0.1488	0.013	0.5785
RUS:Mt.Mashuk,20130601-4-13	juli	39	4	2	0.0641	0.0223	0.4191	1.188	0.7038	0.1756	0.0915	0.264	0.2127	0.2068	0.144	0.5983	0.2851	0.3171	0.4024	0.2957	0.0198	1.166	0.4551	0.3831	0.0269	0.0093	0.295	0.0736	0.0383	0.1106	0.0891	0.0867	0.0604	0.2507	0.1195	0.1329	0.1686	0.1239	0.0083	0.4887
RUS:Mt.Mashuk,20130601-4-13	juli	39	5	2	0.0589	0.0236	0.4045	1.182	0.7022	0.1807	0.0898	0.243	0.2054	0.2026	0.1335	0.6001	0.2939	0.3217	0.397	0.2944	0.0288	1.186	0.4382	0.3708	0.0238	0.0095	0.284	0.0731	0.0363	0.0983	0.0831	0.082	0.054	0.2427	0.1189	0.1301	0.1606	0.1191	0.0116	0.4797
RUS:Samurskiy forest,20160522-32-16	juli	38	1	2	0.0534	0.0164	0.5086	1.112	0.6989	0.1833	0.0991	0.204	0.2167	0.2118	0.1497	0.5787	0.2793	0.3245	0.3536	0.2875	0.0253	1.132	0.5356	0.4816	0.0272	0.0083	0.3555	0.0932	0.0504	0.1038	0.1102	0.1077	0.0761	0.2943	0.1421	0.165	0.1798	0.1462	0.0129	0.5757
RUS:Samurskiy forest,20160522-32-16	juli	38	2	2	0.0495	0.0148	0.5181	1.13	0.6786	0.182	0.0959	0.261	0.2076	0.2076	0.163	0.5686	0.2736	0.3153	0.3466	0.2776	0.0294	1.104	0.5497	0.4865	0.0256	0.0077	0.3516	0.0943	0.0497	0.1352	0.1076	0.1076	0.0845	0.2946	0.1418	0.1634	0.1796	0.1438	0.0152	0.572
RUS:Samurskiy forest,20160522-32-16	juli	38	4	2	0.0628	0.0131	0.4214	1.222	0.702	0.1748	0.0904	0.198	0.2168	0.2103	0.1518	0.591	0.2829	0.322	0.3732	0.3019	0.0335	1.138	0.4635	0.3793	0.0265	0.0055	0.2958	0.0737	0.0381	0.0834	0.0914	0.0886	0.064	0.249	0.1192	0.1357	0.1573	0.1272	0.0141	0.4796
RUS:Samurskiy forest,20160522-32-16	juli	38	6	2	0.0524	0.0123	0.3854	1.229	0.7309	0.1868	0.091	0.253	0.2224	0.2159	0.1473	0.597	0.2795	0.3151	0.3646	0.2748	0.0302	1.159	0.425	0.3458	0.0202	0.0047	0.2817	0.072	0.0351	0.0975	0.0857	0.0832	0.0568	0.2301	0.1077	0.1214	0.1405	0.1059	0.0116	0.4467
RUS:Samurskiy forest,20160522-46-16	juli	43	1	2	0.0554	0.0113	0.5494	1.11	0.6762	0.1741	0.1031	0.252	0.2107	0.2107	0.1678	0.5737	0.2908	0.3231	0.3619	0.286	0.0307	1.161	0.578	0.5208	0.0304	0.0062	0.3715	0.0957	0.0566	0.1384	0.1158	0.1158	0.0922	0.3152	0.1598	0.1775	0.1988	0.1571	0.0169	0.6379
RUS:Samurskiy forest,20160522-46-16	juli	43	2	2	0.0565	0.0163	0.5175	1.12	0.6897	0.1831	0.0987	0.251	0.2138	0.2138	0.1605	0.5775	0.2836	0.3178	0.3429	0.2895	0.0262	1.158	0.5468	0.4882	0.0292	0.0084	0.3569	0.0948	0.0511	0.1299	0.1106	0.1106	0.0831	0.2989	0.1468	0.1645	0.1775	0.1498	0.0136	0.5993
RUS:Samurskiy forest,20160522-46-16	juli	43	4	2	0.0613	0.0208	0.4067	1.218	0.71	0.1709	0.0916	0.259	0.2175	0.2175	0.1539	0.5865	0.2905	0.32	0.3683	0.2941	0.0266	1.173	0.4467	0.3667	0.0249	0.0085	0.2888	0.0695	0.0373	0.1053	0.0885	0.0885	0.0626	0.2385	0.1181	0.1301	0.1498	0.1196	0.0108	0.4771
RUS:Samurskiy forest,20160522-46-16	juli	43	5	2	0.07	0.0168	0.4073	1.242	0.6999	0.1815	0.0925	0.253	0.2165	0.2108	0.1462	0.5923	0.2859	0.326	0.3936	0.3076	0.0272	1.179	0.4513	0.3633	0.0285	0.0068	0.2851	0.0739	0.0377	0.103	0.0882	0.0859	0.0595	0.2412	0.1164	0.1328	0.1603	0.1253	0.0111	0.4802
RUS:Verkhny Dzhalgan,20200817	juli	41	1	2	0.0579	0.0175	0.5065	1.133	0.7081	0.182	0.0831	0.247	0.2187	0.2118	0.1542	0.5673	0.2742	0.2892	0.3608	0.2859	0.0306	1.154	0.5381	0.4749	0.0293	0.0089	0.3587	0.0922	0.0421	0.1251	0.1108	0.1073	0.0781	0.2873	0.1389	0.1465	0.1827	0.1448	0.0155	0.5845
RUS:Verkhny Dzhalgan,20200817	juli	41	3	2	0.0536	0.017	0.4962	1.15	0.6902	0.1807	0.093	0.251	0.2171	0.2065	0.1423	0.5802	0.2773	0.3192	0.3686	0.2913	0.024	1.148	0.5308	0.4616	0.0266	0.0084	0.3425	0.0897	0.0461	0.1245	0.1077	0.1025	0.0706	0.2879	0.1376	0.1584	0.1829	0.1445	0.0119	0.5696
RUS:Verkhny Dzhalgan,20200817	juli	41	4	2	0.061	0.0197	0.4041	1.203	0.7081	0.1862	0.0925	0.262	0.2117	0.2058	0.1405	0.5975	0.2809	0.3293	0.3769	0.2969	0.0206	1.158	0.4413	0.3669	0.0247	0.008	0.2861	0.0752	0.0374	0.1059	0.0855	0.0832	0.0568	0.2414	0.1135	0.1331	0.1523	0.12	0.0083	0.4679
RUS:Verkhny Dzhalgan,20200817	juli	41	6	2	0.0594	0.0204	0.415	1.234	0.707	0.1743	0.0896	0.209	0.2195	0.2062	0.1415	0.5971	0.287	0.3337	0.3803	0.3003	0.0173	1.16	0.4585	0.3715	0.0247	0.0085	0.2934	0.0723	0.0372	0.0867	0.0911	0.0856	0.0587	0.2478	0.1191	0.1385	0.1578	0.1246	0.0072	0.4814
RUS:Verkhny Kurp,20120829	juli	42	1	2	0.0551	0.0138	0.49	1.151	0.7068	0.1872	0.0821	0.244	0.2181	0.2181	0.1554	0.611	0.3057	0.3285	0.3684	0.3114	0.0356	1.155	0.5244	0.4556	0.027	0.0068	0.3463	0.0917	0.0402	0.1196	0.1069	0.1069	0.0761	0.2994	0.1498	0.161	0.1805	0.1526	0.0174	0.5659
RUS:Verkhny Kurp,20120829	juli	42	2	2	0.063	0.0178	0.431	1.198	0.7186	0.1872	0.0895	0.259	0.2172	0.2172	0.1574	0.613	0.3328	0.3341	0.3868	0.3148	0.0278	1.175	0.4698	0.3922	0.0272	0.0077	0.3097	0.0807	0.0386	0.1116	0.0936	0.0936	0.0678	0.2642	0.1434	0.144	0.1667	0.1357	0.012	0.5064
RUS:Verkhny Kurp,20120829	juli	42	4	2	0.0599	0.0186	0.4316	1.183	0.7109	0.1893	0.093	0.238	0.2175	0.2175	0.1501	0.6058	0.3025	0.3471	0.3869	0.3144	0.033	1.183	0.4678	0.3954	0.0259	0.008	0.3068	0.0817	0.0401	0.1027	0.0939	0.0939	0.0648	0.2615	0.1306	0.1498	0.167	0.1357	0.0142	0.5106
RUS:Verkhny Kurp,20120829	juli	42	5	2	0.0572	0.0205	0.4214	1.18	0.7075	0.1924	0.0848	0.254	0.2182	0.2083	0.1452	0.601	0.2977	0.3285	0.3745	0.2965	0.0348	1.157	0.4562	0.3866	0.0241	0.0086	0.2981	0.0811	0.0357	0.107	0.0919	0.0878	0.0612	0.2533	0.1255	0.1384	0.1578	0.1249	0.0147	0.4876
RUS:Muzaim-5SW,20190522-10-19	MUZA	49	1	9	0.0457	0.0124	0.4578	1.41	0.6091	0.2306	0.0591	0.187	0.2788	0.157	0.1219	0.5412	0.3127	0.2967	0.3405	0.2692	0.0278	1.23	0.5357	0.3799	0.0209	0.0057	0.2788	0.1056	0.0271	0.0856	0.1276	0.0719	0.0558	0.2478	0.1432	0.1358	0.1559	0.1232	0.0127	0.5631
RUS:Muzaim-5SW,20190522-10-19	MUZA	49	3	9	0.0361	0.0099	0.4758	1.408	0.6195	0.2262	0.0736	0.174	0.284	0.1577	0.1321	0.5511	0.3084	0.3038	0.3288	0.2689	0.021	1.247	0.5564	0.3952	0.0172	0.0047	0.2948	0.1076	0.035	0.0828	0.1351	0.075	0.0629	0.2622	0.1467	0.1445	0.1564	0.1279	0.01	0.5933
RUS:Muzaim-5SW,20190522-10-19	MUZA	49	4	9	0.0443	0.0114	0.4252	1.44	0.6223	0.2383	0.0557	0.167	0.2794	0.1556	0.114	0.5649	0.3067	0.2998	0.3357	0.2677	0.0352	1.237	0.5019	0.3485	0.0188	0.0048	0.2646	0.1013	0.0237	0.071	0.1188	0.0662	0.0485	0.2402	0.1304	0.1275	0.1427	0.1138	0.015	0.526
ARM:Legvaz,Ptype nitida,image 0917366	niti	33		9	9.9999	9.9999	0.525	1.13	9.9999	9.9999	9.9999	9.999	0.1891	0.1891	0.1688	0.5579	0.3105	0.2971	9.9999	9.9999	9.9999	1.16	0.557	0.493	9.9999	9.9999	9.9999	5.2499	9.9999	9.9999	0.0993	0.0993	0.0886	0.2929	0.163	0.156	9.9999	9.9999	9.9999	0.609
MOL:Val du Berlad typ pont,image0913885	pont	36		9	9.9999	9.9999	0.4955	1.1656	9.9999	9.9999	9.9999	9.999	0.2184	0.2184	0.1245	0.5897	0.3102	9.9999	0.3921	9.9999	9.9999	1.182	0.5334	0.4576	9.9999	9.9999	9.9999	4.955	9.9999	9.9999	0.1082	0.1082	0.0617	0.2922	0.1537	9.9999	0.1943	9.9999	9.9999	0.5857
Caucase,Alages,typ scyt,image 0913886	scyt	35		9	9.9999	9.9999	0.4375	1.2029	9.9999	9.9999	9.9999	9.999	0.224	0.224	0.1198	0.5533	0.3127	0.3403	0.3982	9.9999	9.9999	1.214	0.4778	0.3972	9.9999	9.9999	9.9999	4.375	9.9999	9.9999	0.098	0.098	0.0524	0.2421	0.1368	0.1489	0.1742	9.9999	9.9999	0.5311
CRO:Privorac,type wolfi,measured SC	wolf	37	2	9	0.0486	0.017	0.3994	1.2823	0.6885	0.2349	0.0471	9.999	0.2191	0.1955	0.1097	0.5946	0.313	0.3207	0.3943	0.3285	0.0346	1.174	0.4488	0.35	0.0194	0.0068	0.275	0.0938	0.0188	0	0.0875	0.0781	0.0438	0.2375	0.125	0.1281	0.1575	0.1312	0.0138	0.4689
CRO:Privorac,type wolfi,measured SC	wolf	37	1	9	0.0478	0.0185	0.4056	1.2851	0.6857	0.2157	0.0646	9.999	0.265	0.1972	0.108	0.5779	0.3111	0.3205	0.3883	0.3052	0.0311	1.179	0.4562	0.355	0.0194	0.0075	0.2781	0.0875	0.0262	0	0.1075	0.08	0.0438	0.2344	0.1262	0.13	0.1575	0.1238	0.0126	0.4782
